# Supplementary material for: μ-Succinato-κ2 O 1:O 4-bis[(2,2′-bipyridine-κ 2 N,N′)copper(II)] succinate dodeca­hydrate
Source: Acta Crystallogr Sect E Struct Rep Online. 2009 Oct 23;65(Pt 11):m1411. doi: 10.1107/S160053680904224X (PMC2971106; doi:10.1107/S160053680904224X)
Supplement: Supplementary file 1 [file e-65-m1411-sup1.cif]

##############################################################################
###                                                                        ###
###        Electronic paper (Acta Crystallographica Section E)             ###
###                                                                        ###
##############################################################################
#                                                                            #
# This CIF contains the data in a paper accepted for publication in Acta     #
# Crystallographica Section E. It conforms to the requirements of Notes      #
# for Authors for Section E, and has been peer reviewed under the auspices   #
# of the IUCr Commission on Journals.                                        #
#                                                                            #
# Full details of the Crystallographic Information File format               #
# are given in the paper "The Crystallographic Information File (CIF):       #
# a New Standard Archive File for Crystallography" by S. R. Hall, F. H.      #
# Allen and I. D. Brown [Acta Cryst. (1991), A47, 655-685].                  #
#                                                                            #
# The current version of the core CIF dictionary is obtainable from          #
# ftp://ftp.iucr.org/pub/cif_core.dic. The current version number is 2.4.    #
#                                                                            #
# Software is freely available for graphical display of the structure(s) in  #
# this CIF.  For information consult the CIF home page http://www.iucr.org/  #
# cif/home.html                                                              #
#                                                                            #
# This file may be used for bona fide research purposes within the           #
# scientific community so long as proper attribution is given to the journal # 
# article from which it was obtained.                                        #
#                                                                            #
##############################################################################
                                             
data_global
_audit_creation_method     'form.cif (version 2.0)'
_journal_data_validation_number     ?
_journal_date_recd_electronic     2009-10-12
_journal_date_accepted     2009-10-14
_journal_name_full     'Acta Crystallographica, Section E'
_journal_year     2009
_journal_volume     65
_journal_issue     11
_journal_page_first     m1411
_journal_page_last     m1411
_journal_paper_category     QM
_journal_coeditor_code     NG2666
_publ_contact_author_name     'Jian-Li Lin'
_publ_contact_author_address
;
      State Key Lab. Base of Novel Functional Mater. & Prep. Science
      Center of Applied Solid State Chemistry Research
      Ningbo University
      Ningbo 315211
      P. R. China
;
_publ_contact_author_email     'zhengyueqing@nbu.edu.cn'
_publ_contact_author_fax     '86 574 87600747'
_publ_contact_author_phone     '86 574 87600747'
_publ_section_title
;\
\m-Succinato-\k^2^<i>O</i>^1^:<i>O</i>^4^-bis[(2,2'-bipyridine-\
\k^2^<i>N</i>,<i>N</i>')copper(II)] succinate dodecahydrate
;
loop_
    _publ_author_name
    _publ_author_footnote
    _publ_author_address
    'Jian-Li Lin' ?
;
State Key Laboratory Base of Novel Functional Materials and Prep. Science
Center of Applied Solid State Chemistry Research
Ningbo University
Ningbo 315211
People's Republic of China
;
    'Wei Xu' ?
;
State Key Laboratory Base of Novel Functional Materials and Prep. Science
Center of Applied Solid State Chemistry Research
Ningbo University
Ningbo 315211
People's Republic of China
;
data_I
_audit_creation_method     SHELXL-97
_chemical_name_systematic
;
\m-Succinato-\k^2^<i>O</i>^1^:<i>O</i>^4^-bis[(2,2'-bipyridine-
\k^2^<i>N</i>,<i>N</i>')copper(II)] succinate dodecahydrate
;
_chemical_name_common     ?
_chemical_formula_moiety     'C44 H36 Cu2 N8 O4 2+, C4 H4 O4 2-, 12 (H2 O)'
_chemical_formula_sum     'C48 H64 Cu2 N8 O20'
_chemical_formula_iupac     '[Cu2 (C4 H4 O4) (C10 H8 N2)4] C4 H4 O4, 12H2 O'
_chemical_formula_weight     1200.15
_chemical_melting_point     ?
_symmetry_cell_setting     triclinic
_symmetry_space_group_name_H-M     'P -1'
_symmetry_space_group_name_Hall     '-P 1'
loop_
    _symmetry_equiv_pos_as_xyz
    'x, y, z'
    '-x, -y, -z'
_cell_length_a     10.502(2)
_cell_length_b     10.764(2)
_cell_length_c     12.892(3)
_cell_angle_alpha     77.21(3)
_cell_angle_beta     77.99(3)
_cell_angle_gamma     79.85(3)
_cell_volume     1377.1(5)
_cell_formula_units_Z     1
_cell_measurement_reflns_used     25
_cell_measurement_theta_min     5.0
_cell_measurement_theta_max     12.5
_cell_measurement_temperature     295(2)
_exptl_crystal_description     block
_exptl_crystal_colour     blue
_exptl_crystal_size_max     0.34
_exptl_crystal_size_mid     0.27
_exptl_crystal_size_min     0.19
_exptl_crystal_density_diffrn     1.447
_exptl_crystal_density_meas     ?
_exptl_crystal_density_method     'not measured'
_exptl_crystal_F_000     626
_exptl_absorpt_coefficient_mu     0.854
_exptl_absorpt_correction_type     'psi-scan'
_exptl_absorpt_process_details     'XSCANS'
_exptl_absorpt_correction_T_min     0.750
_exptl_absorpt_correction_T_max     0.844
_exptl_special_details
;
;
_diffrn_ambient_temperature     295(2)
_diffrn_radiation_type     MoK\a
_diffrn_radiation_wavelength     0.71073
_diffrn_radiation_source     'fine-focus sealed tube'
_diffrn_radiation_monochromator     graphite
_diffrn_measurement_device_type     'Bruker P4'
_diffrn_measurement_method     '\q/2\q scans'
_diffrn_detector_area_resol_mean     ?
_diffrn_reflns_number     5721
_diffrn_reflns_av_R_equivalents     0.0248
_diffrn_reflns_av_sigmaI/netI     0.0428
_diffrn_reflns_theta_min     1.65
_diffrn_reflns_theta_max     25.00
_diffrn_reflns_theta_full     25.00
_diffrn_measured_fraction_theta_max     1.000
_diffrn_measured_fraction_theta_full     1.000
_diffrn_reflns_limit_h_min     -1
_diffrn_reflns_limit_h_max     12
_diffrn_reflns_limit_k_min     -12
_diffrn_reflns_limit_k_max     12
_diffrn_reflns_limit_l_min     -15
_diffrn_reflns_limit_l_max     15
_diffrn_standards_number     3
_diffrn_standards_interval_count     97
_diffrn_standards_interval_time     ?
_diffrn_standards_decay_%     0
_refine_special_details
;
Refinement of <i>F</i>^2^ against ALL reflections. The weighted <i>R</i>-factor
<i>wR</i> and goodness of fit <i>S</i> are based on <i>F</i>^2^, conventional
<i>R</i>-factors <i>R</i> are based on <i>F</i>, with <i>F</i> set to zero for
negative <i>F</i>^2^. The threshold expression of <i>F</i>^2^ >
\s(<i>F</i>^2^) is used only for calculating <i>R</i>-factors(gt) <i>etc</i>.
and is not relevant to the choice of reflections for refinement.
<i>R</i>-factors based on <i>F</i>^2^ are statistically about twice as large
as those based on <i>F</i>, and <i>R</i>- factors based on ALL data will be
even larger.
;
_reflns_number_total     4853
_reflns_number_gt     3856
_reflns_threshold_expression     >2\s(I)
_refine_ls_structure_factor_coef     Fsqd
_refine_ls_matrix_type     full
_refine_ls_R_factor_all     0.0718
_refine_ls_R_factor_gt     0.0529
_refine_ls_wR_factor_gt     0.1309
_refine_ls_wR_factor_ref     0.1449
_refine_ls_goodness_of_fit_ref     1.069
_refine_ls_restrained_S_all     1.099
_refine_ls_number_reflns     4853
_refine_ls_number_parameters     353
_refine_ls_number_restraints     18
_refine_ls_hydrogen_treatment     constr
_refine_ls_weighting_scheme     calc
_refine_ls_weighting_details
         'calc w=1/[\s^2^(Fo^2^)+(0.0531P)^2^+2.9966P] where P=(Fo^2^+2Fc^2^)/3'
_atom_sites_solution_hydrogens     geom
_atom_sites_solution_primary     direct
_atom_sites_solution_secondary     difmap
_refine_ls_shift/su_max     0.001
_refine_ls_shift/su_mean     0.000
_refine_diff_density_max     1.027
_refine_diff_density_min     -1.580
_refine_ls_extinction_method     none
_refine_ls_extinction_coef     ?
loop_
    _atom_type_symbol
    _atom_type_description
    _atom_type_scat_dispersion_real
    _atom_type_scat_dispersion_imag
    _atom_type_scat_source
    'C' 'C' 0.0033 0.0016
                         'International Tables Vol C Tables 4.2.6.8 and 6.1.1.4'
    'H' 'H' 0.0000 0.0000
                         'International Tables Vol C Tables 4.2.6.8 and 6.1.1.4'
    'N' 'N' 0.0061 0.0033
                         'International Tables Vol C Tables 4.2.6.8 and 6.1.1.4'
    'O' 'O' 0.0106 0.0060
                         'International Tables Vol C Tables 4.2.6.8 and 6.1.1.4'
    'Cu' 'Cu' 0.3201 1.2651
                         'International Tables Vol C Tables 4.2.6.8 and 6.1.1.4'
_computing_data_collection     'XSCANS (Siemens, 1996)'
_computing_cell_refinement     'XSCANS (Siemens, 1996)'
_computing_data_reduction     'XSCANS (Siemens, 1996)'
_computing_structure_solution     'SHELXS97 (Sheldrick, 2008)'
_computing_structure_refinement     'SHELXL97 (Sheldrick, 2008)'
_computing_molecular_graphics     'SHELXTL (Sheldrick, 2008)'
_computing_publication_material     'SHELXL97 (Sheldrick, 2008)'
loop_
    _atom_site_type_symbol
    _atom_site_label
    _atom_site_fract_x
    _atom_site_fract_y
    _atom_site_fract_z
    _atom_site_U_iso_or_equiv
    _atom_site_adp_type
    _atom_site_calc_flag
    _atom_site_refinement_flags
    _atom_site_occupancy
    _atom_site_disorder_assembly
    _atom_site_disorder_group
    Cu Cu1 0.74197(5) 0.97679(5) 0.74602(4) 0.03307(17) Uani d . 1 . .
    N N1 0.7538(3) 1.0058(3) 0.8941(3) 0.0375(8) Uani d . 1 . .
    N N2 0.6286(4) 0.8488(3) 0.8385(3) 0.0393(8) Uani d . 1 . .
    N N3 0.9308(3) 0.8594(3) 0.7123(3) 0.0385(8) Uani d . 1 . .
    N N4 0.8548(3) 1.1107(3) 0.6606(2) 0.0328(7) Uani d . 1 . .
    O O1 0.6673(3) 0.9791(3) 0.6165(2) 0.0370(7) Uani d . 1 . .
    O O2 0.5113(3) 1.1205(3) 0.6850(2) 0.0479(8) Uani d . 1 . .
    O O3 0.3066(4) 0.3885(4) 0.4609(3) 0.0632(10) Uani d . 1 . .
    O O4 0.4199(4) 0.4917(4) 0.3143(3) 0.0719(11) Uani d . 1 . .
    O O5 0.7964(4) 0.5153(5) 0.0060(3) 0.0875(14) Uani d D 1 . .
    O O6 0.9811(4) 0.6789(4) -0.0001(3) 0.0816(12) Uani d D 1 . .
    O O7 0.0176(4) 0.3001(5) 0.7912(3) 0.0787(12) Uani d D 1 . .
    O O8 0.2760(3) 0.2866(3) 0.6727(3) 0.0581(9) Uani d D 1 . .
    O O9 0.6523(4) 0.5599(4) 0.2004(3) 0.0639(10) Uani d D 1 . .
    O O10 0.2260(5) 0.5285(5) 0.1913(4) 0.0970(16) Uani d D 1 . .
    C C1 0.8295(5) 1.0819(5) 0.9166(4) 0.0481(11) Uani d . 1 . .
    H H1A 0.8774 1.1339 0.8600 0.058 Uiso calc R 1 . .
    C C2 0.8378(6) 1.0848(5) 1.0216(4) 0.0603(14) Uani d . 1 . .
    H H2A 0.8915 1.1373 1.0353 0.072 Uiso calc R 1 . .
    C C3 0.7667(6) 1.0101(6) 1.1047(4) 0.0670(16) Uani d . 1 . .
    H H3A 0.7710 1.0117 1.1757 0.080 Uiso calc R 1 . .
    C C4 0.6883(6) 0.9320(5) 1.0835(4) 0.0559(13) Uani d . 1 . .
    H H4A 0.6389 0.8808 1.1397 0.067 Uiso calc R 1 . .
    C C5 0.6844(4) 0.9312(4) 0.9766(3) 0.0380(10) Uani d . 1 . .
    C C6 0.6070(4) 0.8479(4) 0.9453(3) 0.0385(10) Uani d . 1 . .
    C C7 0.5218(5) 0.7736(5) 1.0173(4) 0.0535(13) Uani d . 1 . .
    H H7A 0.5069 0.7758 1.0905 0.064 Uiso calc R 1 . .
    C C8 0.4584(6) 0.6953(5) 0.9794(5) 0.0652(15) Uani d . 1 . .
    H H8A 0.3998 0.6445 1.0267 0.078 Uiso calc R 1 . .
    C C9 0.4830(6) 0.6936(5) 0.8710(5) 0.0645(15) Uani d . 1 . .
    H H9A 0.4423 0.6405 0.8441 0.077 Uiso calc R 1 . .
    C C10 0.5681(5) 0.7709(5) 0.8026(4) 0.0524(12) Uani d . 1 . .
    H H10A 0.5844 0.7694 0.7291 0.063 Uiso calc R 1 . .
    C C11 0.9635(5) 0.7332(5) 0.7468(4) 0.0522(12) Uani d . 1 . .
    H H11A 0.8972 0.6837 0.7815 0.063 Uiso calc R 1 . .
    C C12 1.0915(6) 0.6737(5) 0.7330(4) 0.0642(16) Uani d . 1 . .
    H H12A 1.1114 0.5860 0.7585 0.077 Uiso calc R 1 . .
    C C13 1.1884(6) 0.7463(6) 0.6812(5) 0.0660(16) Uani d . 1 . .
    H H13A 1.2758 0.7087 0.6721 0.079 Uiso calc R 1 . .
    C C14 1.1561(5) 0.8762(5) 0.6421(4) 0.0558(13) Uani d . 1 . .
    H H14A 1.2210 0.9262 0.6046 0.067 Uiso calc R 1 . .
    C C15 1.0263(4) 0.9304(4) 0.6595(3) 0.0373(10) Uani d . 1 . .
    C C16 0.9817(4) 1.0698(4) 0.6231(3) 0.0346(9) Uani d . 1 . .
    C C17 1.0628(4) 1.1533(5) 0.5547(3) 0.0443(11) Uani d . 1 . .
    H H17A 1.1495 1.1236 0.5281 0.053 Uiso calc R 1 . .
    C C18 1.0132(5) 1.2814(5) 0.5267(4) 0.0517(12) Uani d . 1 . .
    H H18A 1.0666 1.3389 0.4814 0.062 Uiso calc R 1 . .
    C C19 0.8851(5) 1.3235(5) 0.5658(4) 0.0494(12) Uani d . 1 . .
    H H19A 0.8507 1.4096 0.5480 0.059 Uiso calc R 1 . .
    C C20 0.8082(5) 1.2362(4) 0.6321(3) 0.0420(10) Uani d . 1 . .
    H H20A 0.7210 1.2646 0.6582 0.050 Uiso calc R 1 . .
    C C21 0.5588(4) 1.0531(4) 0.6155(3) 0.0334(9) Uani d . 1 . .
    C C22 0.4878(5) 1.0601(4) 0.5229(4) 0.0428(10) Uani d . 1 . .
    H H22A 0.3941 1.0796 0.5479 0.051 Uiso calc R 1 . .
    H H22B 0.5142 1.1306 0.4655 0.051 Uiso calc R 1 . .
    C C23 0.4059(5) 0.4377(4) 0.4120(4) 0.0452(11) Uani d . 1 . .
    C C24 0.5143(5) 0.4410(4) 0.4746(4) 0.0441(11) Uani d . 1 . .
    H H24A 0.5201 0.3644 0.5306 0.053 Uiso calc R 1 . .
    H H24B 0.5981 0.4415 0.4259 0.053 Uiso calc R 1 . .
    H H5B 0.7666 0.4960 -0.0436 0.080 Uiso d D 1 . .
    H H5C 0.7444 0.5361 0.0614 0.079 Uiso d D 1 . .
    H H6B 0.9347 0.6242 -0.0038 0.072 Uiso d D 1 . .
    H H6C 1.0555 0.6304 -0.0039 0.075 Uiso d D 1 . .
    H H7B 0.0280 0.3367 0.8405 0.071 Uiso d D 1 . .
    H H7C 0.0944 0.3014 0.7554 0.072 Uiso d D 1 . .
    H H8B 0.3482 0.2377 0.6775 0.073 Uiso d D 1 . .
    H H8C 0.2770 0.3144 0.6058 0.060 Uiso d D 1 . .
    H H9B 0.6769 0.5981 0.2414 0.054 Uiso d D 1 . .
    H H9C 0.5793 0.5400 0.2387 0.061 Uiso d D 1 . .
    H H10B 0.1514 0.5652 0.2154 0.092 Uiso d D 1 . .
    H H10C 0.2638 0.5022 0.2459 0.094 Uiso d D 1 . .
loop_
    _atom_site_aniso_label
    _atom_site_aniso_U_11
    _atom_site_aniso_U_22
    _atom_site_aniso_U_33
    _atom_site_aniso_U_12
    _atom_site_aniso_U_13
    _atom_site_aniso_U_23
    Cu1 0.0336(3) 0.0362(3) 0.0252(3) 0.0014(2) -0.00311(19) -0.00379(19)
    N1 0.039(2) 0.043(2) 0.0283(17) 0.0003(16) -0.0056(15) -0.0060(15)
    N2 0.041(2) 0.0361(19) 0.0363(19) 0.0005(16) -0.0058(16) -0.0032(15)
    N3 0.041(2) 0.0392(19) 0.0289(17) 0.0054(16) -0.0042(15) -0.0024(14)
    N4 0.0351(19) 0.0361(18) 0.0243(16) -0.0008(15) -0.0037(14) -0.0043(13)
    O1 0.0312(15) 0.0495(17) 0.0308(14) 0.0045(13) -0.0103(12) -0.0118(12)
    O2 0.0494(19) 0.0567(19) 0.0376(16) 0.0090(15) -0.0112(14) -0.0185(15)
    O3 0.059(2) 0.076(3) 0.051(2) -0.014(2) -0.0167(18) 0.0055(18)
    O4 0.068(3) 0.111(3) 0.0383(19) -0.023(2) -0.0130(17) -0.007(2)
    O5 0.066(3) 0.141(4) 0.066(3) -0.011(3) -0.002(2) -0.053(3)
    O6 0.088(3) 0.095(3) 0.068(3) -0.020(3) -0.005(2) -0.030(2)
    O7 0.060(2) 0.122(4) 0.057(2) -0.017(2) 0.0023(19) -0.032(2)
    O8 0.048(2) 0.073(2) 0.0435(18) 0.0064(17) -0.0043(15) -0.0068(16)
    O9 0.065(2) 0.078(3) 0.0459(19) -0.005(2) -0.0001(17) -0.0187(18)
    O10 0.104(4) 0.114(4) 0.080(3) 0.016(3) -0.048(3) -0.027(3)
    C1 0.052(3) 0.055(3) 0.040(2) -0.010(2) -0.007(2) -0.012(2)
    C2 0.069(4) 0.068(3) 0.052(3) -0.007(3) -0.020(3) -0.023(3)
    C3 0.087(4) 0.081(4) 0.035(3) -0.003(3) -0.018(3) -0.016(3)
    C4 0.068(3) 0.064(3) 0.030(2) -0.005(3) -0.006(2) -0.002(2)
    C5 0.039(2) 0.039(2) 0.029(2) 0.0052(18) -0.0038(18) -0.0028(17)
    C6 0.036(2) 0.034(2) 0.036(2) 0.0076(18) -0.0032(18) 0.0004(17)
    C7 0.051(3) 0.048(3) 0.047(3) 0.000(2) 0.001(2) 0.006(2)
    C8 0.060(3) 0.048(3) 0.074(4) -0.015(3) 0.006(3) 0.008(3)
    C9 0.065(4) 0.049(3) 0.078(4) -0.016(3) -0.009(3) -0.008(3)
    C10 0.059(3) 0.045(3) 0.053(3) -0.008(2) -0.008(2) -0.009(2)
    C11 0.059(3) 0.043(3) 0.043(3) 0.006(2) -0.005(2) 0.000(2)
    C12 0.070(4) 0.055(3) 0.054(3) 0.027(3) -0.012(3) -0.009(2)
    C13 0.052(3) 0.073(4) 0.067(3) 0.028(3) -0.012(3) -0.027(3)
    C14 0.038(3) 0.067(3) 0.057(3) 0.009(2) 0.000(2) -0.021(3)
    C15 0.035(2) 0.049(2) 0.027(2) 0.0061(19) -0.0053(17) -0.0140(18)
    C16 0.032(2) 0.048(2) 0.0248(19) -0.0017(18) -0.0056(16) -0.0114(17)
    C17 0.037(2) 0.058(3) 0.035(2) -0.008(2) 0.0010(19) -0.010(2)
    C18 0.061(3) 0.056(3) 0.039(2) -0.023(3) -0.005(2) -0.003(2)
    C19 0.061(3) 0.039(2) 0.046(3) -0.007(2) -0.012(2) -0.002(2)
    C20 0.043(3) 0.040(2) 0.039(2) 0.0033(19) -0.0093(19) -0.0043(19)
    C21 0.035(2) 0.038(2) 0.0276(19) -0.0058(18) -0.0065(17) -0.0046(17)
    C22 0.042(3) 0.045(2) 0.043(2) 0.009(2) -0.017(2) -0.014(2)
    C23 0.053(3) 0.046(3) 0.037(2) 0.006(2) -0.013(2) -0.015(2)
    C24 0.044(3) 0.044(2) 0.044(2) 0.009(2) -0.012(2) -0.015(2)
_geom_special_details
;
All e.s.d.'s (except the e.s.d. in the dihedral angle between two l.s. planes)
are estimated using the full covariance matrix. The cell e.s.d.'s are taken
into account individually in the estimation of e.s.d.'s in distances, angles
and torsion angles; correlations between e.s.d.'s in cell parameters are only
used when they are defined by crystal symmetry. An approximate (isotropic)
treatment of cell e.s.d.'s is used for estimating e.s.d.'s involving l.s.
planes.
;
loop_
    _geom_bond_atom_site_label_1
    _geom_bond_atom_site_label_2
    _geom_bond_site_symmetry_2
    _geom_bond_distance
    _geom_bond_publ_flag
    Cu1 O1 . 1.981(3) ?
    Cu1 N2 . 2.000(4) ?
    Cu1 N4 . 2.013(3) ?
    Cu1 N1 . 2.033(3) ?
    Cu1 N3 . 2.172(3) ?
    Cu1 O2 . 2.795(3) ?
    N1 C5 . 1.347(5) ?
    N1 C1 . 1.349(6) ?
    N2 C10 . 1.343(6) ?
    N2 C6 . 1.346(5) ?
    N3 C11 . 1.340(6) ?
    N3 C15 . 1.345(6) ?
    N4 C20 . 1.349(5) ?
    N4 C16 . 1.349(5) ?
    O1 C21 . 1.271(5) ?
    O2 C21 . 1.246(5) ?
    O3 C23 . 1.240(6) ?
    O4 C23 . 1.254(6) ?
    O5 H5B . 0.8457 ?
    O5 H5C . 0.8510 ?
    O6 H6B . 0.8421 ?
    O6 H6C . 0.8584 ?
    O7 H7B . 0.8517 ?
    O7 H7C . 0.8424 ?
    O8 H8B . 0.8491 ?
    O8 H8C . 0.8459 ?
    O9 H9B . 0.8404 ?
    O9 H9C . 0.8548 ?
    O10 H10B . 0.8424 ?
    O10 H10C . 0.8505 ?
    C1 C2 . 1.381(7) ?
    C1 H1A . 0.9300 ?
    C2 C3 . 1.360(8) ?
    C2 H2A . 0.9300 ?
    C3 C4 . 1.378(8) ?
    C3 H3A . 0.9300 ?
    C4 C5 . 1.389(6) ?
    C4 H4A . 0.9300 ?
    C5 C6 . 1.476(7) ?
    C6 C7 . 1.371(6) ?
    C7 C8 . 1.381(8) ?
    C7 H7A . 0.9300 ?
    C8 C9 . 1.371(8) ?
    C8 H8A . 0.9300 ?
    C9 C10 . 1.370(7) ?
    C9 H9A . 0.9300 ?
    C10 H10A . 0.9300 ?
    C11 C12 . 1.376(7) ?
    C11 H11A . 0.9300 ?
    C12 C13 . 1.363(8) ?
    C12 H12A . 0.9300 ?
    C13 C14 . 1.385(8) ?
    C13 H13A . 0.9300 ?
    C14 C15 . 1.377(6) ?
    C14 H14A . 0.9300 ?
    C15 C16 . 1.491(6) ?
    C16 C17 . 1.385(6) ?
    C17 C18 . 1.381(7) ?
    C17 H17A . 0.9300 ?
    C18 C19 . 1.368(7) ?
    C18 H18A . 0.9300 ?
    C19 C20 . 1.375(6) ?
    C19 H19A . 0.9300 ?
    C20 H20A . 0.9300 ?
    C21 C22 . 1.516(6) ?
    C22 C22 2_676 1.499(8) ?
    C22 H22A . 0.9700 ?
    C22 H22B . 0.9700 ?
    C23 C24 . 1.536(6) ?
    C24 C24 2_666 1.511(8) ?
    C24 H24A . 0.9700 ?
    C24 H24B . 0.9700 ?
loop_
    _geom_angle_atom_site_label_1
    _geom_angle_atom_site_label_2
    _geom_angle_atom_site_label_3
    _geom_angle_site_symmetry_1
    _geom_angle_site_symmetry_3
    _geom_angle
    _geom_angle_publ_flag
    O1 Cu1 N2 . . 92.51(14) ?
    O1 Cu1 N4 . . 90.27(13) ?
    N2 Cu1 N4 . . 176.56(14) ?
    O1 Cu1 N1 . . 159.82(13) ?
    N2 Cu1 N1 . . 80.65(15) ?
    N4 Cu1 N1 . . 96.06(14) ?
    O1 Cu1 N3 . . 101.12(12) ?
    N2 Cu1 N3 . . 102.72(14) ?
    N4 Cu1 N3 . . 78.70(13) ?
    N1 Cu1 N3 . . 98.90(14) ?
    O1 Cu1 O2 . . 51.85(10) ?
    N2 Cu1 O2 . . 86.73(13) ?
    N4 Cu1 O2 . . 93.40(12) ?
    N1 Cu1 O2 . . 108.49(12) ?
    N3 Cu1 O2 . . 152.18(11) ?
    C5 N1 C1 . . 118.7(4) ?
    C5 N1 Cu1 . . 113.8(3) ?
    C1 N1 Cu1 . . 127.3(3) ?
    C10 N2 C6 . . 118.7(4) ?
    C10 N2 Cu1 . . 125.7(3) ?
    C6 N2 Cu1 . . 115.6(3) ?
    C11 N3 C15 . . 118.7(4) ?
    C11 N3 Cu1 . . 128.5(3) ?
    C15 N3 Cu1 . . 112.3(3) ?
    C20 N4 C16 . . 118.7(4) ?
    C20 N4 Cu1 . . 123.6(3) ?
    C16 N4 Cu1 . . 117.4(3) ?
    C21 O1 Cu1 . . 111.5(2) ?
    C21 O2 Cu1 . . 73.5(2) ?
    H5B O5 H5C . . 120.3 ?
    H6B O6 H6C . . 97.8 ?
    H7B O7 H7C . . 97.0 ?
    H8B O8 H8C . . 105.8 ?
    H9B O9 H9C . . 100.3 ?
    H10B O10 H10C . . 104.9 ?
    N1 C1 C2 . . 121.8(5) ?
    N1 C1 H1A . . 119.1 ?
    C2 C1 H1A . . 119.1 ?
    C3 C2 C1 . . 119.3(5) ?
    C3 C2 H2A . . 120.4 ?
    C1 C2 H2A . . 120.4 ?
    C2 C3 C4 . . 119.9(5) ?
    C2 C3 H3A . . 120.1 ?
    C4 C3 H3A . . 120.1 ?
    C3 C4 C5 . . 118.7(5) ?
    C3 C4 H4A . . 120.6 ?
    C5 C4 H4A . . 120.6 ?
    N1 C5 C4 . . 121.6(4) ?
    N1 C5 C6 . . 115.5(4) ?
    C4 C5 C6 . . 122.9(4) ?
    N2 C6 C7 . . 121.9(5) ?
    N2 C6 C5 . . 114.1(4) ?
    C7 C6 C5 . . 124.0(4) ?
    C6 C7 C8 . . 119.1(5) ?
    C6 C7 H7A . . 120.5 ?
    C8 C7 H7A . . 120.5 ?
    C9 C8 C7 . . 119.0(5) ?
    C9 C8 H8A . . 120.5 ?
    C7 C8 H8A . . 120.5 ?
    C10 C9 C8 . . 119.4(6) ?
    C10 C9 H9A . . 120.3 ?
    C8 C9 H9A . . 120.3 ?
    N2 C10 C9 . . 121.9(5) ?
    N2 C10 H10A . . 119.1 ?
    C9 C10 H10A . . 119.1 ?
    N3 C11 C12 . . 122.6(5) ?
    N3 C11 H11A . . 118.7 ?
    C12 C11 H11A . . 118.7 ?
    C13 C12 C11 . . 118.5(5) ?
    C13 C12 H12A . . 120.7 ?
    C11 C12 H12A . . 120.7 ?
    C12 C13 C14 . . 119.6(5) ?
    C12 C13 H13A . . 120.2 ?
    C14 C13 H13A . . 120.2 ?
    C15 C14 C13 . . 119.0(5) ?
    C15 C14 H14A . . 120.5 ?
    C13 C14 H14A . . 120.5 ?
    N3 C15 C14 . . 121.4(4) ?
    N3 C15 C16 . . 115.4(4) ?
    C14 C15 C16 . . 123.2(4) ?
    N4 C16 C17 . . 121.3(4) ?
    N4 C16 C15 . . 115.5(4) ?
    C17 C16 C15 . . 123.2(4) ?
    C18 C17 C16 . . 119.0(4) ?
    C18 C17 H17A . . 120.5 ?
    C16 C17 H17A . . 120.5 ?
    C19 C18 C17 . . 119.8(4) ?
    C19 C18 H18A . . 120.1 ?
    C17 C18 H18A . . 120.1 ?
    C18 C19 C20 . . 118.8(4) ?
    C18 C19 H19A . . 120.6 ?
    C20 C19 H19A . . 120.6 ?
    N4 C20 C19 . . 122.3(4) ?
    N4 C20 H20A . . 118.8 ?
    C19 C20 H20A . . 118.8 ?
    O2 C21 O1 . . 123.1(4) ?
    O2 C21 C22 . . 119.7(4) ?
    O1 C21 C22 . . 117.2(3) ?
    C22 C22 C21 2_676 . 114.7(4) ?
    C22 C22 H22A 2_676 . 108.6 ?
    C21 C22 H22A . . 108.6 ?
    C22 C22 H22B 2_676 . 108.6 ?
    C21 C22 H22B . . 108.6 ?
    H22A C22 H22B . . 107.6 ?
    O3 C23 O4 . . 123.4(5) ?
    O3 C23 C24 . . 119.0(4) ?
    O4 C23 C24 . . 117.5(5) ?
    C24 C24 C23 2_666 . 110.8(4) ?
    C24 C24 H24A 2_666 . 109.5 ?
    C23 C24 H24A . . 109.5 ?
    C24 C24 H24B 2_666 . 109.5 ?
    C23 C24 H24B . . 109.5 ?
    H24A C24 H24B . . 108.1 ?
loop_
    _geom_torsion_atom_site_label_1
    _geom_torsion_atom_site_label_2
    _geom_torsion_atom_site_label_3
    _geom_torsion_atom_site_label_4
    _geom_torsion_site_symmetry_1
    _geom_torsion_site_symmetry_2
    _geom_torsion_site_symmetry_3
    _geom_torsion_site_symmetry_4
    _geom_torsion
    _geom_torsion_publ_flag
    C23 C24 C24 C23 . . 2_666 2_666 180.0000(10)
                                               ?
loop_
    _geom_hbond_atom_site_label_D
    _geom_hbond_atom_site_label_H
    _geom_hbond_atom_site_label_A
    _geom_hbond_site_symmetry_D
    _geom_hbond_site_symmetry_H
    _geom_hbond_site_symmetry_A
    _geom_hbond_distance_DH
    _geom_hbond_distance_HA
    _geom_hbond_distance_DA
    _geom_hbond_angle_DHA
    _geom_hbond_publ_flag
    O5 H5B O10 . . 2_665 0.85 1.96 2.750(6) 154 y
    O5 H5C O9 . . 1_555 0.85 1.90 2.739(6) 169 y
    O6 H6B O5 . . 1_555 0.84 1.99 2.820(6) 168 y
    O6 H6C O5 . . 2_765 0.86 2.01 2.847(7) 167 y
    O7 H7B O6 . . 2_666 0.85 2.01 2.755(5) 146 y
    O7 H7C O8 . . 1_555 0.84 1.98 2.820(5) 175 y
    O8 H8B O2 . . 1_545 0.85 1.95 2.795(5) 177 y
    O8 H8C O3 . . 1_555 0.85 1.85 2.682(5) 169 y
    O9 H9B O8 . . 2_666 0.84 2.02 2.850(5) 172 y
    O9 H9C O4 . . 1_555 0.86 1.85 2.704(6) 176 y
    O10 H10B O7 . . 2_566 0.84 2.09 2.877(7) 156 y
    O10 H10C O4 . . 1_555 0.85 1.99 2.758(7) 149 y
