# Supplementary material for: μ-Succinato-κ2 O 1:O 4-bis[(2,2′-bipyridine-κ 2 N,N′)copper(II)] succinate dodeca­hydrate
Source: Acta Crystallogr Sect E Struct Rep Online. 2009 Oct 23;65(Pt 11):m1411. doi: 10.1107/S160053680904224X (PMC2971106; doi:10.1107/S160053680904224X)
Supplement: Supplementary file 2 [file e-65-m1411-Isup2.hkl]

# 
# h,k,l, Fc-squared, Fo-squared, sigma(Fo-squared) and status flag 
# 
data_I
_shelx_title ' TREF in P-1' 
_shelx_refln_list_code          4 
_shelx_F_calc_maximum      168.29 
_exptl_crystal_F_000       626.00 
_reflns_d_resolution_high  0.8409 
 
loop_ 
 _symmetry_equiv_pos_as_xyz 
 'x, y, z' 
 '-x, -y, -z' 
 
_cell_length_a    10.5020 
_cell_length_b    10.7640 
_cell_length_c    12.8920 
_cell_angle_alpha  77.210 
_cell_angle_beta   77.990 
_cell_angle_gamma  79.850 
 
_shelx_F_squared_multiplier     1.000 
 
loop_ 
 _refln_index_h 
 _refln_index_k 
 _refln_index_l 
 _refln_F_squared_calc 
 _refln_F_squared_meas 
 _refln_F_squared_sigma 
 _refln_observed_status 
   1   0   0      148.49      191.06     13.51 o 
   2   0   0       59.01       64.20      3.70 o 
   3   0   0       14.51       11.29      4.07 o 
   4   0   0     6713.84     6887.66    121.93 o 
   5   0   0        1.92        2.78      4.63 o 
   6   0   0        4.86        0.19      5.55 o 
   7   0   0       86.96       83.45      9.25 o 
   8   0   0      430.68      506.61     18.32 o 
   9   0   0      131.80      124.52     10.73 o 
  10   0   0      109.65      153.02     10.36 o 
  11   0   0        7.01       -4.63     17.76 o 
  12   0   0      159.55      271.25     22.39 o 
 -11   1   0        5.15       19.24     12.03 o 
 -10   1   0      437.69      569.70     25.53 o 
  -9   1   0      113.10      125.63      9.99 o 
  -8   1   0      981.64     1119.97     46.07 o 
  -7   1   0       13.20       12.03      6.11 o 
  -6   1   0       19.05       22.76      6.11 o 
  -5   1   0       27.55       50.70      6.11 o 
  -4   1   0     9980.54    10379.32    147.28 o 
  -3   1   0      158.64      194.09      6.66 o 
  -2   1   0    15852.55    15882.96    156.53 o 
  -1   1   0     1035.07     1124.68     27.09 o 
   0   1   0     9798.22     9191.06     55.41 o 
   1   1   0       29.77       26.83      3.52 o 
   2   1   0      436.54      426.49     16.47 o 
   3   1   0      134.08      139.51      6.29 o 
   4   1   0      633.44      724.57     27.94 o 
   5   1   0     2522.75     2885.14     78.82 o 
   6   1   0      738.10      777.67     27.01 o 
   7   1   0      183.70      195.02     10.18 o 
   8   1   0      139.57      155.24     10.92 o 
   9   1   0      193.20      207.05     11.84 o 
  10   1   0      506.45      580.43     23.68 o 
  11   1   0       19.45       26.46     15.36 o 
  12   1   0      161.49      224.62     20.35 o 
 -11   2   0       21.53        1.67     16.10 o 
 -10   2   0      627.40      705.88     26.46 o 
  -9   2   0        5.38        3.89      7.40 o 
  -8   2   0        5.05       25.90      7.40 o 
  -7   2   0      344.44      359.32     12.58 o 
  -6   2   0      697.94      644.64     23.50 o 
  -5   2   0      182.82      211.49      9.07 o 
  -4   2   0     2061.22     2129.85     70.50 o 
  -3   2   0      221.87      244.24      8.88 o 
  -2   2   0    20055.77    20608.94    193.72 o 
  -1   2   0     2812.61     3050.20     91.68 o 
   0   2   0     5846.04     5645.45     60.64 o 
   1   2   0     2563.73     2372.57     41.86 o 
   2   2   0     8082.27     7692.34    116.01 o 
   3   2   0       81.91       84.37      5.74 o 
   4   2   0      211.76      190.02      9.44 o 
   5   2   0      438.21      449.25     18.13 o 
   6   2   0      775.92      870.74     32.01 o 
   7   2   0      612.34      607.63     22.94 o 
   8   2   0     1174.65     1405.84     51.81 o 
   9   2   0       10.92        5.92      7.40 o 
  10   2   0       36.54       49.96      9.07 o 
  11   2   0        0.70        2.22     12.03 o 
  12   2   0      285.63      374.13     23.31 o 
 -11   3   0       11.18       10.73     11.29 o 
 -10   3   0      263.83      328.05     19.80 o 
  -9   3   0       24.66       17.21      6.85 o 
  -8   3   0       57.68       87.15      9.07 o 
  -7   3   0       41.42       54.40      7.77 o 
  -6   3   0      247.61      234.99     10.36 o 
  -5   3   0     1201.71     1375.68     53.10 o 
  -4   3   0     8023.15     8305.52    130.26 o 
  -3   3   0      101.78      129.52      6.29 o 
  -2   3   0     7346.69     7703.26    127.48 o 
  -1   3   0     3798.77     3756.26     61.88 o 
   0   3   0     3581.49     3423.93     56.12 o 
   1   3   0       10.69       10.36      3.33 o 
   2   3   0      374.43      346.19     14.62 o 
   3   3   0     6223.17     5984.91    115.46 o 
   4   3   0     2188.77     2287.50     70.68 o 
   5   3   0      355.27      376.72     15.17 o 
   6   3   0      208.14      174.30      9.07 o 
   7   3   0     1388.79     1240.80     49.96 o 
   8   3   0     1264.00     1138.85     46.26 o 
   9   3   0      368.23      338.05     13.51 o 
  10   3   0       35.20       46.63      7.77 o 
  11   3   0      133.44      137.85     16.28 o 
  12   3   0       97.92      124.89     16.47 o 
 -10   4   0      115.36      142.10     17.21 o 
  -9   4   0      141.10      127.30     14.06 o 
  -8   4   0      149.59      171.71     10.92 o 
  -7   4   0        1.90        8.33      6.66 o 
  -6   4   0     1319.54     1270.03     46.81 o 
  -5   4   0      932.22      820.04     30.34 o 
  -4   4   0     7124.31     7079.35    117.86 o 
  -3   4   0     2960.67     2910.12     78.45 o 
  -2   4   0     4005.33     3991.23     93.44 o 
  -1   4   0      230.76      248.31      6.19 o 
   0   4   0     2385.05     2363.69     49.96 o 
   1   4   0      492.35      414.19     12.21 o 
   2   4   0     3715.49     3430.78     88.07 o 
   3   4   0     4569.61     4906.38    103.43 o 
   4   4   0     1227.22     1300.19     56.06 o 
   5   4   0        4.90        2.04      4.81 o 
   6   4   0      748.23      818.75     28.86 o 
   7   4   0      235.26      218.33     10.73 o 
   8   4   0       37.85       23.87      8.33 o 
   9   4   0        2.08        3.15      6.85 o 
  10   4   0       65.61       53.10     15.91 o 
  11   4   0       82.04       94.36     15.36 o 
 -10   5   0       63.71       59.58     16.10 o 
  -9   5   0       90.35      108.80     14.06 o 
  -8   5   0       77.13       97.32      8.88 o 
  -7   5   0      233.53      239.80     11.47 o 
  -6   5   0     2573.81     2498.61     56.43 o 
  -5   5   0        2.91       -9.07      9.25 o 
  -4   5   0      583.43      611.15     20.91 o 
  -3   5   0        4.68        9.99      5.00 o 
  -2   5   0     5322.93     5220.56    102.32 o 
  -1   5   0       51.33       93.37      5.83 o 
   0   5   0      890.67     1029.23     66.52 o 
   1   5   0     3271.13     3300.87     58.57 o 
   2   5   0     1183.39     1264.85     54.40 o 
   3   5   0     1490.26     1522.78     60.32 o 
   4   5   0        4.21       14.25      5.00 o 
   5   5   0      414.56      405.40     15.17 o 
   6   5   0       35.57       33.12      6.66 o 
   7   5   0       20.14       30.53      6.85 o 
   8   5   0       59.01       18.32      8.14 o 
   9   5   0      119.12       77.71      9.81 o 
  10   5   0      124.42       67.54     17.21 o 
  11   5   0       60.13       33.30     13.88 o 
  -9   6   0      108.22      120.82     15.73 o 
  -8   6   0      107.82      147.28     15.91 o 
  -7   6   0       98.40       85.30      9.25 o 
  -6   6   0     3327.15     3231.51     56.99 o 
  -5   6   0        1.41       -5.00      6.48 o 
  -4   6   0       29.76       30.71      6.85 o 
  -3   6   0      275.17      243.68      9.99 o 
  -2   6   0      542.57      580.06     22.76 o 
  -1   6   0      911.61      847.38     44.13 o 
   0   6   0      254.31      233.71      7.59 o 
   1   6   0      448.76      472.96     12.54 o 
   2   6   0      309.78      342.67     13.51 o 
   3   6   0     1529.94     1659.51     59.21 o 
   4   6   0      331.18      303.08     13.32 o 
   5   6   0       91.99      110.83      8.88 o 
   6   6   0       38.03       36.08      7.03 o 
   7   6   0        2.17        8.33      6.11 o 
   8   6   0      394.72      389.67     14.06 o 
   9   6   0      123.95      132.85      9.99 o 
  10   6   0        6.09       12.21     11.84 o 
  11   6   0       72.32       73.27     14.43 o 
  -9   7   0        1.60      -11.47     11.47 o 
  -8   7   0      472.33      425.01     23.50 o 
  -7   7   0      120.69      117.31     13.14 o 
  -6   7   0      180.41      160.79      9.44 o 
  -5   7   0       10.58       13.51      6.48 o 
  -4   7   0       51.12       54.21      7.22 o 
  -3   7   0      130.83      140.25      9.25 o 
  -2   7   0      145.46      155.24      8.88 o 
  -1   7   0      863.62      897.25     33.86 o 
   0   7   0      905.22      910.82     44.31 o 
   1   7   0     1021.49     1097.52     31.65 o 
   2   7   0      210.76      185.95      9.25 o 
   3   7   0     1235.53     1274.84     50.14 o 
   4   7   0      104.28      108.43      8.70 o 
   5   7   0       70.07       85.48      9.99 o 
   6   7   0      375.19      396.88     14.99 o 
   7   7   0       14.94        9.44      6.29 o 
   8   7   0       42.63       39.78      7.77 o 
   9   7   0      260.52      164.12     15.91 o 
  10   7   0        4.60       13.14     12.03 o 
  -8   8   0       84.49       44.41     16.65 o 
  -7   8   0      156.68      103.99     13.69 o 
  -6   8   0       28.14       23.68     13.88 o 
  -5   8   0      190.06      217.78     10.55 o 
  -4   8   0      286.68      275.88     11.29 o 
  -3   8   0      347.67      306.96     11.66 o 
  -2   8   0      337.42      373.94     12.77 o 
  -1   8   0     1521.91     1470.13     30.75 o 
   0   8   0       25.09       24.52      4.05 o 
   1   8   0     1088.28     1201.90     65.96 o 
   2   8   0      915.10      949.38     39.97 o 
   3   8   0       68.05       71.24      7.96 o 
   4   8   0      115.39      124.34      8.88 o 
   5   8   0       56.50       81.97      8.51 o 
   6   8   0      245.88      298.63     11.84 o 
   7   8   0       61.48       75.31      7.96 o 
   8   8   0       54.21       52.18     13.51 o 
   9   8   0      216.66      196.68     16.65 o 
  10   8   0        0.04       -8.51      8.51 o 
  -7   9   0      123.43      143.95     16.84 o 
  -6   9   0       15.91       -7.77     12.40 o 
  -5   9   0       92.40       72.72     11.47 o 
  -4   9   0       49.49       48.66      6.66 o 
  -3   9   0      301.25      285.13     11.29 o 
  -2   9   0       60.07       56.99      7.59 o 
  -1   9   0      286.51      283.83      7.59 o 
   0   9   0       59.39       54.17      8.70 o 
   1   9   0      536.36      588.47     15.41 o 
   2   9   0       30.27       38.30      6.66 o 
   3   9   0      155.13      163.93      9.25 o 
   4   9   0       15.82       11.29      6.11 o 
   5   9   0      343.71      406.14     13.69 o 
   6   9   0        0.71        1.85      5.55 o 
   7   9   0       30.49       55.69     14.62 o 
   8   9   0       16.04       11.66     10.55 o 
   9   9   0      101.21       32.19     14.25 o 
  -5  10   0       62.25       35.71     15.54 o 
  -4  10   0       34.66       16.10      9.81 o 
  -3  10   0      210.06      173.93     15.91 o 
  -2  10   0      199.61      192.24     14.06 o 
  -1  10   0      186.14      202.76      6.54 o 
   0  10   0       17.51       11.97      3.66 o 
   1  10   0       57.21       62.07      4.77 o 
   2  10   0        7.40        4.63      5.18 o 
   3  10   0       44.02       63.28      7.03 o 
   4  10   0       32.46       29.23      6.48 o 
   5  10   0      241.96      336.20     19.24 o 
   6  10   0        0.07        7.96      9.44 o 
   7  10   0      154.11      254.23     17.58 o 
   8  10   0        0.23        5.00     10.36 o 
  -4  11   0       32.22        2.96     16.65 o 
  -3  11   0      105.35       78.64     12.95 o 
  -2  11   0       10.92        9.99     10.18 o 
  -1  11   0      175.00      208.71     11.08 o 
   0  11   0       44.93       43.24      8.24 o 
   1  11   0       23.67       35.76      7.03 o 
   2  11   0       91.16      109.35     13.32 o 
   3  11   0      358.58      442.22     19.61 o 
   4  11   0        1.40        5.92      9.25 o 
   5  11   0       48.42       61.80     17.02 o 
   6  11   0       19.75       22.94     15.36 o 
   7  11   0       36.93       45.33     13.51 o 
  -1  12   0      133.29      131.49     17.67 o 
   0  12   0        0.44        0.56      5.92 o 
   1  12   0        9.25       25.72      8.52 o 
   2  12   0        7.80       -6.85     13.51 o 
   3  12   0      108.39      109.91     14.43 o 
   4  12   0       22.63       24.61     14.25 o 
  -3 -12   1       10.34       18.87     11.47 o 
  -2 -12   1      237.52      265.33     18.69 o 
  -1 -12   1       10.81       -6.64      6.64 o 
   0 -12   1      111.72      136.24      9.85 o 
   1 -12   1       20.70       23.98     12.58 o 
  -6 -11   1       90.51      100.29     12.40 o 
  -5 -11   1       13.77      -11.84     12.77 o 
  -4 -11   1      140.17      182.25     14.25 o 
  -3 -11   1       15.59        7.96     10.36 o 
  -2 -11   1      445.18      460.90     19.80 o 
  -1 -11   1       29.07       21.24      7.44 o 
   0 -11   1       83.96       88.11     25.63 o 
   1 -11   1        2.20        2.61      6.77 o 
   2 -11   1      183.54      184.29     16.47 o 
   3 -11   1        3.31      -10.18     10.18 o 
  -8 -10   1       11.00       12.21     12.03 o 
  -7 -10   1        0.17        5.92     11.47 o 
  -6 -10   1      166.80      226.10     16.10 o 
  -5 -10   1       17.69       14.62      9.44 o 
  -4 -10   1      548.34      637.42     24.24 o 
  -3 -10   1      154.75      137.66      8.70 o 
  -2 -10   1      174.59      179.85      9.62 o 
  -1 -10   1        5.75        2.05      4.05 o 
   0 -10   1      460.26      504.08     18.78 o 
   1 -10   1        7.77       15.46      5.18 o 
   2 -10   1       35.99       29.42      9.25 o 
   3 -10   1       10.06       -6.48      9.99 o 
   4 -10   1      146.47       87.89     16.84 o 
   5 -10   1       13.97       10.36     10.55 o 
  -9  -9   1        0.07        8.33     10.55 o 
  -8  -9   1       83.62       84.00     15.17 o 
  -7  -9   1        5.24       -5.37      8.70 o 
  -6  -9   1      227.49      294.38     15.54 o 
  -5  -9   1       26.92       20.54      6.85 o 
  -4  -9   1     1060.58     1220.26     34.60 o 
  -3  -9   1        8.03        2.78      5.92 o 
  -2  -9   1       62.42       65.31      6.85 o 
  -1  -9   1      108.04       95.71      5.68 o 
   0  -9   1      678.77      672.43     19.30 o 
   1  -9   1        4.62        6.83      3.98 o 
   2  -9   1      238.53      251.27     10.92 o 
   3  -9   1      438.91      418.35     13.14 o 
   4  -9   1      129.18      102.32     14.06 o 
   5  -9   1       44.68       36.64     12.03 o 
   6  -9   1       61.20       59.39     12.40 o 
   7  -9   1       30.62       25.72     12.77 o 
 -10  -8   1       31.32       30.16     14.43 o 
  -9  -8   1        3.67       -1.30      8.70 o 
  -8  -8   1      236.43      242.20     19.24 o 
  -7  -8   1        0.05       -4.07      5.92 o 
  -6  -8   1      460.98      616.88     26.09 o 
  -5  -8   1      278.21      273.10     11.84 o 
  -4  -8   1      882.05      998.96     36.27 o 
  -3  -8   1       31.55       46.63      7.77 o 
  -2  -8   1      277.67      318.80     11.47 o 
  -1  -8   1      502.89      519.31     12.62 o 
   0  -8   1      720.94      744.84     43.48 o 
   1  -8   1      609.02      658.89     17.86 o 
   2  -8   1      182.27      162.64      9.07 o 
   3  -8   1       21.67       16.47      7.59 o 
   4  -8   1        8.56       17.76      6.48 o 
   5  -8   1      179.47      153.20      9.25 o 
   6  -8   1       96.48      104.73     13.69 o 
   7  -8   1       16.82       17.95     11.47 o 
   8  -8   1      423.16      286.05     20.54 o 
 -10  -7   1      157.28      106.21     15.91 o 
  -9  -7   1       24.81        0.74     12.03 o 
  -8  -7   1      260.65      220.00     10.92 o 
  -7  -7   1       78.78       60.32      8.51 o 
  -6  -7   1      259.28      305.48     12.58 o 
  -5  -7   1       80.54       81.04      8.33 o 
  -4  -7   1      439.48      527.33     20.35 o 
  -3  -7   1      177.51      215.93     10.92 o 
  -2  -7   1      271.20      271.07     10.55 o 
  -1  -7   1        1.39       -1.14      3.73 o 
   0  -7   1      328.96      373.19     14.99 o 
   1  -7   1      513.05      494.74     13.05 o 
   2  -7   1      240.53      239.06      9.99 o 
   3  -7   1       70.55       73.09      7.40 o 
   4  -7   1      116.19      118.23      8.70 o 
   5  -7   1      194.95      179.85      9.81 o 
   6  -7   1      382.52      369.32     12.95 o 
   7  -7   1       48.79       34.05     12.03 o 
   8  -7   1      390.34      397.81     22.02 o 
   9  -7   1      128.36      120.45     16.47 o 
 -11  -6   1        5.05      -11.29     13.88 o 
 -10  -6   1       68.38       69.20     14.06 o 
  -9  -6   1       54.89       29.97     11.29 o 
  -8  -6   1      526.50      510.31     15.91 o 
  -7  -6   1      119.38      124.34      9.07 o 
  -6  -6   1       84.04       76.97      7.96 o 
  -5  -6   1       12.66       18.32      6.11 o 
  -4  -6   1     2926.88     3292.94     76.05 o 
  -3  -6   1      324.02      319.73     12.58 o 
  -2  -6   1     1503.62     1431.19     54.95 o 
  -1  -6   1      782.93      768.70     21.93 o 
   0  -6   1     2471.51     2355.86     48.21 o 
   1  -6   1     1651.30     1698.50     57.91 o 
   2  -6   1      146.43      152.28      8.51 o 
   3  -6   1      895.24      820.97     40.15 o 
   4  -6   1      863.77      832.81     37.56 o 
   5  -6   1       50.88       61.43      7.59 o 
   6  -6   1      159.93      135.26      9.62 o 
   7  -6   1      406.74      384.49     13.14 o 
   8  -6   1      460.56      444.62     21.65 o 
   9  -6   1      248.65      213.52     19.06 o 
 -11  -5   1       37.83       66.05     15.17 o 
 -10  -5   1      171.36      181.14     19.61 o 
  -9  -5   1      101.11       41.26     10.18 o 
  -8  -5   1      984.87      894.79     34.23 o 
  -7  -5   1      144.95      117.49      9.62 o 
  -6  -5   1      770.71      843.91     38.30 o 
  -5  -5   1      115.53      114.72      8.14 o 
  -4  -5   1     1242.57     1196.39     51.07 o 
  -3  -5   1     1392.43     1431.93     56.80 o 
  -2  -5   1      188.18      177.63      7.96 o 
  -1  -5   1     1505.24     1434.88     39.76 o 
   0  -5   1       11.30        8.75      5.00 o 
   1  -5   1      735.82      696.01     35.34 o 
   2  -5   1       74.08       83.08      7.03 o 
   3  -5   1      318.04      306.59     12.03 o 
   4  -5   1      568.73      524.37     17.39 o 
   5  -5   1      213.10      218.52     10.36 o 
   6  -5   1      214.09      207.05     11.47 o 
   7  -5   1     1318.68     1357.55     39.60 o 
   8  -5   1       83.61       93.25      8.70 o 
   9  -5   1      272.13      309.92     21.83 o 
  10  -5   1        3.39        5.74     11.66 o 
 -11  -4   1      148.41      193.72     17.95 o 
 -10  -4   1      360.95      404.66     20.72 o 
  -9  -4   1      131.28      130.07     10.36 o 
  -8  -4   1       65.25       71.42      8.70 o 
  -7  -4   1      795.36      808.57     25.53 o 
  -6  -4   1      331.31      368.58     12.21 o 
  -5  -4   1       12.96        6.29      4.63 o 
  -4  -4   1       47.82       37.93      5.92 o 
  -3  -4   1     3289.10     3554.94     88.81 o 
  -2  -4   1     3227.18     3086.08     82.52 o 
  -1  -4   1     1993.67     1985.60     95.29 o 
   0  -4   1      772.28      786.93     35.25 o 
   1  -4   1     1290.18     1177.05     40.34 o 
   2  -4   1      260.27      220.00      7.77 o 
   3  -4   1      288.71      317.88     13.32 o 
   4  -4   1     2851.61     2825.37     75.49 o 
   5  -4   1     2213.06     2274.73     63.09 o 
   6  -4   1       41.77       49.59      7.77 o 
   7  -4   1       22.33       38.12      7.40 o 
   8  -4   1       93.46       82.71      8.88 o 
   9  -4   1      257.77      261.81     16.84 o 
  10  -4   1        5.04      -12.58     12.77 o 
 -11  -3   1      145.39      157.09     17.21 o 
 -10  -3   1      175.04      184.66     15.73 o 
  -9  -3   1        1.96       14.06      7.40 o 
  -8  -3   1      100.36       75.68      9.99 o 
  -7  -3   1      131.77      117.31      9.07 o 
  -6  -3   1      925.60      959.92     31.27 o 
  -5  -3   1       34.45       26.46      5.55 o 
  -4  -3   1     1579.22     1419.53     58.47 o 
  -3  -3   1     2131.95     2250.86     73.46 o 
  -2  -3   1       52.03       52.92      4.81 o 
  -1  -3   1     2592.20     2418.72     92.51 o 
   0  -3   1        4.86        0.74      3.52 o 
   1  -3   1        7.59        8.33      2.49 o 
   2  -3   1      136.20      178.00      6.66 o 
   3  -3   1     4208.80     4058.95     93.07 o 
   4  -3   1      841.55      805.80     30.71 o 
   5  -3   1      147.88      131.55      8.33 o 
   6  -3   1      193.45      194.65     10.18 o 
   7  -3   1      576.61      605.78     20.54 o 
   8  -3   1        9.39       18.13      7.03 o 
   9  -3   1      341.40      393.74     14.80 o 
  10  -3   1        2.25       -6.85      9.62 o 
  11  -3   1      232.39      274.58     22.94 o 
 -12  -2   1       49.02       50.88     14.43 o 
 -11  -2   1       76.31      100.84     19.43 o 
 -10  -2   1      210.45      249.60     11.29 o 
  -9  -2   1      200.31      251.08     12.21 o 
  -8  -2   1       52.34       43.30      8.88 o 
  -7  -2   1      935.59      956.41     42.93 o 
  -6  -2   1      749.88      816.90     29.79 o 
  -5  -2   1     3995.00     4167.19     93.07 o 
  -4  -2   1       23.84        7.22      4.07 o 
  -3  -2   1      253.85      194.09      9.44 o 
  -2  -2   1     5595.12     5296.23    100.66 o 
  -1  -2   1    18445.91    17395.77    223.98 o 
   0  -2   1      401.63      333.73      8.24 o 
   1  -2   1      630.59      722.79     17.97 o 
   2  -2   1    28320.51    29224.39    232.58 o 
   3  -2   1     7841.44     7992.27    127.67 o 
   4  -2   1        1.15        2.41      3.89 o 
   5  -2   1      524.95      467.01     17.95 o 
   6  -2   1      152.50      158.57      8.88 o 
   7  -2   1      579.75      536.77     20.72 o 
   8  -2   1        2.95       12.77      6.85 o 
   9  -2   1      266.71      331.94     13.51 o 
  10  -2   1       10.09       10.73     12.40 o 
  11  -2   1      467.56      530.47     24.98 o 
 -12  -1   1       47.49       65.13     15.54 o 
 -11  -1   1      333.80      395.59     21.83 o 
 -10  -1   1      112.97      106.76      9.44 o 
  -9  -1   1      130.58      170.60     11.29 o 
  -8  -1   1        3.75        8.14      6.85 o 
  -7  -1   1      250.58      225.55     10.55 o 
  -6  -1   1     2041.64     2172.23     64.57 o 
  -5  -1   1      859.91      908.12     33.86 o 
  -4  -1   1       23.21       17.76      4.26 o 
  -3  -1   1     1156.05     1108.13     36.64 o 
  -2  -1   1     2182.06     2118.57     62.35 o 
  -1  -1   1      410.42      409.66     18.04 o 
   0  -1   1      264.50      256.99      6.60 o 
   1  -1   1     8226.57     8386.09     71.04 o 
   2  -1   1       80.57       88.63      4.63 o 
   3  -1   1     1989.18     1942.42     64.76 o 
   4  -1   1     5281.42     5573.04    111.39 o 
   5  -1   1     1361.09     1445.81     59.39 o 
   6  -1   1       64.55       75.86      7.03 o 
   7  -1   1      492.41      499.57     17.58 o 
   8  -1   1       31.72       49.96      8.14 o 
   9  -1   1      686.69      787.66     33.49 o 
  10  -1   1      202.67      251.27     11.84 o 
  11  -1   1      248.34      325.28     21.28 o 
  12  -1   1       14.28       -3.52     15.54 o 
 -11   0   1      134.28      204.83     17.21 o 
 -10   0   1       22.99       25.16      7.03 o 
  -9   0   1      272.42      325.46     13.51 o 
  -8   0   1      122.92      152.09     10.73 o 
  -7   0   1     1391.71     1579.03     51.25 o 
  -6   0   1      117.72      118.60      7.96 o 
  -5   0   1     4128.08     4099.29     94.36 o 
  -4   0   1      139.52      165.41      7.77 o 
  -3   0   1      488.00      477.19     18.50 o 
  -2   0   1     3691.73     3595.46     76.97 o 
  -1   0   1     4436.68     4316.54     47.15 o 
   0   0   1       49.19       75.55      5.55 o 
   1   0   1     8574.66     8610.19    217.87 o 
   2   0   1      419.88      429.26     17.02 o 
   3   0   1      147.21      114.35      5.55 o 
   4   0   1      730.15      784.70     31.27 o 
   5   0   1      349.69      321.58     12.40 o 
   6   0   1        4.87        3.52      4.81 o 
   7   0   1      492.56      500.13     19.80 o 
   8   0   1       45.25       50.33      8.33 o 
   9   0   1      119.51      150.98     10.73 o 
  10   0   1        1.45       -5.37      6.85 o 
  11   0   1      260.77      326.94     21.46 o 
  12   0   1       28.81       22.94     14.62 o 
 -11   1   1      100.15      160.79     21.65 o 
 -10   1   1        0.18       19.24     10.73 o 
  -9   1   1      469.36      517.52     16.28 o 
  -8   1   1       40.24       22.02      7.40 o 
  -7   1   1       15.61       40.15      6.66 o 
  -6   1   1        0.08        4.81      4.81 o 
  -5   1   1       11.45        7.03      4.81 o 
  -4   1   1      181.29      229.80      8.14 o 
  -3   1   1       46.79       32.01      4.44 o 
  -2   1   1     4095.61     3964.77     83.45 o 
  -1   1   1     3211.03     3046.68     43.57 o 
   0   1   1      108.64       93.61      2.29 o 
   1   1   1    10526.75    10601.45    257.56 o 
   2   1   1     1705.36     1738.71     51.25 o 
   3   1   1      745.78      721.61     24.05 o 
   4   1   1      349.28      321.58     13.32 o 
   5   1   1      793.05      798.21     29.42 o 
   6   1   1      159.32      151.35      8.51 o 
   7   1   1     1210.07     1113.31     51.44 o 
   8   1   1       19.23       -0.56      6.85 o 
   9   1   1      838.95      943.83     40.34 o 
  10   1   1      247.97      270.88     12.21 o 
  11   1   1       39.64       26.83     13.14 o 
  12   1   1       62.82      109.72     17.95 o 
 -11   2   1       79.48      105.10     17.58 o 
 -10   2   1       15.15       11.66     16.28 o 
  -9   2   1      253.17      307.70     12.77 o 
  -8   2   1       22.82       16.28      8.33 o 
  -7   2   1      631.62      625.95     23.13 o 
  -6   2   1      360.07      378.01     15.91 o 
  -5   2   1     1541.26     1432.48     58.47 o 
  -4   2   1        1.76       13.32      4.63 o 
  -3   2   1     9382.03     9740.23    140.99 o 
  -2   2   1    12934.95    13174.16    157.83 o 
  -1   2   1    21197.10    20949.97    351.27 o 
   0   2   1      446.10      445.28     11.50 o 
   1   2   1     2742.33     2876.75     46.96 o 
   2   2   1        0.94       -2.04      2.96 o 
   3   2   1      110.93       81.04      5.37 o 
   4   2   1       11.52        6.66      4.26 o 
   5   2   1     2538.42     2653.48     76.23 o 
   6   2   1      959.44     1018.95     48.48 o 
   7   2   1      352.29      341.38     11.66 o 
   8   2   1      783.57      824.85     27.01 o 
   9   2   1      165.13      185.77     12.40 o 
  10   2   1       93.80      101.58      9.62 o 
  11   2   1       20.40       32.56     14.99 o 
  12   2   1       42.16       40.34     19.61 o 
 -11   3   1      224.78      267.37     23.87 o 
 -10   3   1        2.08       -5.00     13.69 o 
  -9   3   1      507.32      605.78     26.09 o 
  -8   3   1        7.35       18.13      7.40 o 
  -7   3   1      295.93      293.82     12.03 o 
  -6   3   1        0.17       12.03      8.33 o 
  -5   3   1      378.48      428.52     17.21 o 
  -4   3   1      602.90      664.06     21.09 o 
  -3   3   1     6371.90     6315.00    116.57 o 
  -2   3   1     1080.17     1124.78     54.21 o 
  -1   3   1       35.67       26.17      2.81 o 
   0   3   1        2.08        2.68      2.09 o 
   1   3   1      190.06      165.35     12.40 o 
   2   3   1     6543.83     6188.62    109.17 o 
   3   3   1      338.91      334.90     14.43 o 
   4   3   1      864.33      897.75     31.27 o 
   5   3   1      147.82      133.22      7.40 o 
   6   3   1      975.70      922.73     32.01 o 
   7   3   1      102.32      103.99      8.70 o 
   8   3   1      171.98      136.92     10.73 o 
   9   3   1      401.16      355.99     14.43 o 
  10   3   1       25.07       15.17      8.14 o 
  11   3   1       21.91       13.14     14.62 o 
  12   3   1       48.93       53.47     14.25 o 
 -10   4   1      226.19      209.08     17.39 o 
  -9   4   1       21.79       33.49     11.29 o 
  -8   4   1       59.62       50.33     10.92 o 
  -7   4   1      138.60      162.08      9.81 o 
  -6   4   1        8.30       -5.74      5.74 o 
  -5   4   1      954.77      880.36     29.42 o 
  -4   4   1      523.52      534.36     20.54 o 
  -3   4   1     2085.76     2055.66     67.54 o 
  -2   4   1      612.31      652.41     25.90 o 
  -1   4   1     1204.62     1311.49     44.22 o 
   0   4   1       13.11       33.92      2.92 o 
   1   4   1     1071.95     1075.64     37.08 o 
   2   4   1     1168.53     1252.27     52.55 o 
   3   4   1        3.26        2.96      3.89 o 
   4   4   1      545.04      579.51     21.46 o 
   5   4   1     1664.41     1898.38     64.20 o 
   6   4   1       65.88       56.80      6.85 o 
   7   4   1      616.16      626.69     22.39 o 
   8   4   1      472.79      501.24     16.10 o 
   9   4   1        1.32        4.26      7.03 o 
  10   4   1       41.35       19.24      7.22 o 
  11   4   1       45.33       38.30     15.36 o 
  12   4   1      158.27      261.81     20.35 o 
 -10   5   1        0.36        3.89     12.21 o 
  -9   5   1       34.17       40.15     12.03 o 
  -8   5   1        5.22        7.22      6.29 o 
  -7   5   1       51.72       35.34      7.40 o 
  -6   5   1       63.36       58.47      8.14 o 
  -5   5   1     1107.05     1160.31     45.70 o 
  -4   5   1       17.20       19.24      5.92 o 
  -3   5   1     1317.68     1290.94     55.51 o 
  -2   5   1      188.71      175.04      7.77 o 
  -1   5   1     1671.35     1699.94     44.03 o 
   0   5   1      298.67      289.43     12.12 o 
   1   5   1      726.01      680.01     17.53 o 
   2   5   1      943.34      920.70     31.82 o 
   3   5   1     1159.19     1134.40     37.75 o 
   4   5   1     2053.81     2169.64     69.76 o 
   5   5   1      956.65      971.40     31.27 o 
   6   5   1      160.31      156.35      9.25 o 
   7   5   1       65.58       41.63      8.70 o 
   8   5   1        3.29        7.96      8.14 o 
   9   5   1        5.86       -1.30      7.03 o 
  10   5   1       66.84       69.76     15.73 o 
  11   5   1       42.75       35.34     13.69 o 
  -9   6   1       22.85       13.88     11.29 o 
  -8   6   1       11.62       11.66     13.88 o 
  -7   6   1      305.42      292.71     11.66 o 
  -6   6   1       51.96       50.14      7.96 o 
  -5   6   1     1925.80     1883.21     49.96 o 
  -4   6   1       33.86       34.05      6.66 o 
  -3   6   1      750.11      713.28     25.72 o 
  -2   6   1      558.05      582.47     21.46 o 
  -1   6   1      582.40      620.18     16.35 o 
   0   6   1      271.12      251.49      8.14 o 
   1   6   1      582.46      590.39     16.85 o 
   2   6   1     3331.34     3302.00     82.52 o 
   3   6   1       31.62       33.86      5.37 o 
   4   6   1      178.30      185.21     10.92 o 
   5   6   1        4.86        7.59      5.55 o 
   6   6   1      136.15      169.12     10.36 o 
   7   6   1       19.27        9.99      6.11 o 
   8   6   1       46.90       35.53      9.07 o 
   9   6   1       26.72        9.25      6.85 o 
  10   6   1      204.89      185.95     17.76 o 
  11   6   1       16.12       -1.85     18.50 o 
  -9   7   1      140.27      149.87     17.58 o 
  -8   7   1       16.13       18.87     13.88 o 
  -7   7   1      207.65      190.39     15.91 o 
  -6   7   1       68.97       76.05      8.14 o 
  -5   7   1      746.70      720.31     29.60 o 
  -4   7   1       11.63        6.29     10.55 o 
  -3   7   1        3.22       -1.30      9.25 o 
  -2   7   1      551.61      586.54     19.24 o 
  -1   7   1      192.05      179.08     12.30 o 
   0   7   1     1167.19     1157.51     33.88 o 
   1   7   1       37.66       43.48      5.27 o 
   2   7   1      583.32      583.02     20.17 o 
   3   7   1      148.54      178.18      9.99 o 
   4   7   1     1099.35     1192.69     45.33 o 
   5   7   1      132.48      118.60      9.25 o 
   6   7   1        2.24        7.59      6.11 o 
   7   7   1       95.21       57.91      7.96 o 
   8   7   1      148.10       89.18     10.18 o 
   9   7   1       24.82       27.57     12.21 o 
  10   7   1       42.87       22.39     14.06 o 
  11   7   1        0.07        7.22     12.95 o 
  -8   8   1        0.75       16.47     11.10 o 
  -7   8   1       90.67      107.69     12.58 o 
  -6   8   1        7.57       22.39     10.92 o 
  -5   8   1       90.83       72.53      7.59 o 
  -4   8   1       34.70        6.11      7.03 o 
  -3   8   1       53.90       49.77      7.40 o 
  -2   8   1      591.58      584.69     20.17 o 
  -1   8   1       64.11       78.45      5.04 o 
   0   8   1     1043.82     1115.39     28.71 o 
   1   8   1      191.78      205.80      6.67 o 
   2   8   1     1280.54     1460.79     47.92 o 
   3   8   1       21.78       16.28      6.85 o 
   4   8   1       66.21       87.70      8.14 o 
   5   8   1       19.57       12.21      6.85 o 
   6   8   1       22.94       19.43      6.29 o 
   7   8   1       54.61       43.67      7.40 o 
   8   8   1       73.54       51.81     11.84 o 
   9   8   1        5.48       14.43     11.66 o 
  10   8   1      136.11       82.15     16.10 o 
  -7   9   1       36.25       37.19     11.10 o 
  -6   9   1       29.27       20.91      9.62 o 
  -5   9   1       15.79       15.17      9.99 o 
  -4   9   1      175.66      181.88      9.07 o 
  -3   9   1      136.92      118.05      8.88 o 
  -2   9   1      579.18      568.78     25.90 o 
  -1   9   1       54.07       48.93     10.18 o 
   0   9   1      564.64      590.05     23.31 o 
   1   9   1       55.68       60.45      5.08 o 
   2   9   1      465.86      525.29     17.02 o 
   3   9   1        0.53       11.66      6.66 o 
   4   9   1      281.14      282.35     11.66 o 
   5   9   1        0.01        7.77      6.11 o 
   6   9   1      257.03      340.82     12.40 o 
   7   9   1        1.26        6.48      8.51 o 
   8   9   1      115.88      101.95     16.10 o 
   9   9   1        7.93       -4.63     12.58 o 
  -5  10   1        1.76      -11.66     11.66 o 
  -4  10   1       74.60       65.50     12.40 o 
  -3  10   1      208.22      195.94     14.62 o 
  -2  10   1      877.40      867.96     24.98 o 
  -1  10   1        5.58        6.68      3.98 o 
   0  10   1      135.89      170.80      6.34 o 
   1  10   1        0.17        0.28      3.40 o 
   2  10   1      143.42      157.09      9.62 o 
   3  10   1       97.81       96.58      8.14 o 
   4  10   1        2.16        7.03      6.48 o 
   5  10   1       44.29       38.30      6.29 o 
   6  10   1      251.81      346.56     18.50 o 
   7  10   1       47.02       51.44     16.10 o 
   8  10   1       77.18       77.16     14.06 o 
  -4  11   1      154.00      149.69     15.91 o 
  -3  11   1       32.37       12.40     11.66 o 
  -2  11   1      290.44      341.01     19.98 o 
  -1  11   1        4.05       -1.41      7.73 o 
   0  11   1       62.14       64.01      7.72 o 
   1  11   1      182.70      222.24      9.88 o 
   2  11   1        3.08        0.56      9.07 o 
   3  11   1       13.07        2.04      8.33 o 
   4  11   1      149.44      180.96     14.80 o 
   5  11   1       30.08       37.93     12.95 o 
   6  11   1       13.74       36.08     12.77 o 
   7  11   1        0.74        1.11     13.51 o 
  -2  12   1      110.58      132.85     14.99 o 
  -1  12   1       52.89       63.12      8.06 o 
   0  12   1       13.90       19.59      8.79 o 
   1  12   1        8.87        9.99      8.70 o 
   2  12   1       31.85       42.00     11.84 o 
   3  12   1        1.53        5.92     14.06 o 
   4  12   1       67.09       86.59     12.03 o 
   5  12   1       12.56        6.66      8.70 o 
  -1 -12   2      266.53      304.31     13.65 o 
  -5 -11   2      181.37      185.03     18.69 o 
  -4 -11   2        1.40       -0.74     11.47 o 
  -3 -11   2      190.62      203.90     15.73 o 
  -2 -11   2        0.22        9.44      8.70 o 
  -1 -11   2      233.61      247.99     11.53 o 
   0 -11   2        0.76       -7.16      7.16 o 
   1 -11   2      139.79      152.92      9.55 o 
   2 -11   2        2.45       13.51     11.10 o 
   3 -11   2       48.99       50.70     12.40 o 
  -7 -10   2       60.07       51.25     15.17 o 
  -6 -10   2        3.78        6.29     13.14 o 
  -5 -10   2      238.77      284.94     19.06 o 
  -4 -10   2        5.84       18.69     10.92 o 
  -3 -10   2      425.69      531.95     20.17 o 
  -2 -10   2       11.95       29.23     10.18 o 
  -1 -10   2      398.28      451.09     13.35 o 
   0 -10   2        0.81        4.04      6.49 o 
   1 -10   2       86.18       88.48      8.71 o 
   2 -10   2       12.02      -11.47     11.47 o 
   3 -10   2      153.39      152.46     15.17 o 
   4 -10   2       36.11       26.27     12.21 o 
   5 -10   2      117.75       87.15     15.17 o 
  -8  -9   2       10.27       14.06     11.84 o 
  -7  -9   2      140.02      150.24     13.88 o 
  -6  -9   2       19.63       14.25      9.99 o 
  -5  -9   2      703.72      826.52     25.90 o 
  -4  -9   2        8.93        7.22      7.03 o 
  -3  -9   2      317.76      336.20     12.58 o 
  -2  -9   2        2.70        3.70      5.37 o 
  -1  -9   2      123.61      114.20      6.15 o 
   0  -9   2      105.01      102.79      5.50 o 
   1  -9   2       83.64       76.18      7.59 o 
   2  -9   2      128.27      130.44      8.88 o 
   3  -9   2      181.66      167.08      9.07 o 
   4  -9   2      146.15      122.67     14.80 o 
   5  -9   2      121.25      119.16     14.06 o 
   6  -9   2       36.22       36.45     11.66 o 
  -9  -8   2      121.04      108.61     15.36 o 
  -8  -8   2        1.04       -1.11     10.36 o 
  -7  -8   2      249.59      290.49     17.02 o 
  -6  -8   2       17.65        9.07      7.77 o 
  -5  -8   2      707.95      905.34     31.82 o 
  -4  -8   2       17.12       39.23      6.85 o 
  -3  -8   2       60.51       71.79      7.59 o 
  -2  -8   2        2.52       -0.74      6.11 o 
  -1  -8   2      490.28      524.98     18.97 o 
   0  -8   2      379.90      411.65     13.78 o 
   1  -8   2      399.01      406.36     20.08 o 
   2  -8   2       28.65       24.24      7.03 o 
   3  -8   2      501.76      433.70     14.06 o 
   4  -8   2      153.42      154.50      9.25 o 
   5  -8   2      156.15      151.35      9.25 o 
   6  -8   2        1.38       -4.44     11.84 o 
   7  -8   2      115.48       99.17     14.06 o 
   8  -8   2       13.60       32.19     11.84 o 
 -10  -7   2        0.01       11.10     13.14 o 
  -9  -7   2      195.42      159.68     16.10 o 
  -8  -7   2        0.59        0.00     10.92 o 
  -7  -7   2      150.00      165.78      9.99 o 
  -6  -7   2      167.71      162.27     10.36 o 
  -5  -7   2      592.89      665.36     21.46 o 
  -4  -7   2      116.58      135.44      9.07 o 
  -3  -7   2      668.35      760.09     24.79 o 
  -2  -7   2      238.88      234.25     10.55 o 
  -1  -7   2      683.54      652.59     19.34 o 
   0  -7   2      767.16      742.52     18.69 o 
   1  -7   2      841.18      827.12     27.09 o 
   2  -7   2      862.62      915.70     37.01 o 
   3  -7   2      337.91      325.09     12.77 o 
   4  -7   2      131.20      129.52      8.70 o 
   5  -7   2        3.96       -4.44      8.70 o 
   6  -7   2       75.64       58.65      7.77 o 
   7  -7   2      193.14      194.65     14.80 o 
   8  -7   2      120.99      128.41     18.13 o 
 -10  -6   2        0.48       14.25     14.43 o 
  -9  -6   2      276.06      278.10     19.80 o 
  -8  -6   2        7.60       -4.26      6.66 o 
  -7  -6   2      573.98      594.49     19.24 o 
  -6  -6   2       58.85       51.62      7.40 o 
  -5  -6   2     1302.01     1499.46     50.14 o 
  -4  -6   2      565.35      640.01     25.53 o 
  -3  -6   2      730.32      714.95     26.09 o 
  -2  -6   2      669.32      681.09     26.83 o 
  -1  -6   2     1291.61     1319.95     36.20 o 
   0  -6   2      779.19      823.28     39.32 o 
   1  -6   2       46.50       33.53      4.24 o 
   2  -6   2      473.37      549.35     22.02 o 
   3  -6   2      349.79      317.69     13.32 o 
   4  -6   2       83.88       62.72      7.96 o 
   5  -6   2      156.30      123.78      9.81 o 
   6  -6   2        2.16        3.89      6.66 o 
   7  -6   2      526.00      489.40     23.68 o 
   8  -6   2      505.73      506.79     21.83 o 
   9  -6   2        1.51       -0.56      9.07 o 
 -11  -5   2      102.36      107.69     21.83 o 
 -10  -5   2       27.72       57.36     17.76 o 
  -9  -5   2      259.59      232.95     11.47 o 
  -8  -5   2       39.97       34.05      8.51 o 
  -7  -5   2      182.29      155.42     10.18 o 
  -6  -5   2        1.37       -1.85      6.11 o 
  -5  -5   2      451.40      467.94     18.13 o 
  -4  -5   2      107.73      116.38      8.33 o 
  -3  -5   2       12.13        5.92      5.18 o 
  -2  -5   2      719.63      683.49     27.57 o 
  -1  -5   2      512.29      496.56     14.72 o 
   0  -5   2     1434.36     1394.24     38.97 o 
   1  -5   2        2.25        2.99      3.07 o 
   2  -5   2     1026.35      917.18     31.08 o 
   3  -5   2       95.67      128.41      8.33 o 
   4  -5   2       22.14       11.66      5.74 o 
   5  -5   2      676.48      669.62     24.79 o 
   6  -5   2      277.87      276.80     12.03 o 
   7  -5   2      301.48      299.74     12.40 o 
   8  -5   2      483.98      501.24     24.79 o 
   9  -5   2       99.00      126.19     14.80 o 
  10  -5   2      104.65      102.51     14.80 o 
 -11  -4   2       47.11       31.27     15.17 o 
 -10  -4   2       16.32       37.93     14.25 o 
  -9  -4   2      312.28      312.88     12.58 o 
  -8  -4   2       24.03       -3.52      7.96 o 
  -7  -4   2      792.07      787.29     24.42 o 
  -6  -4   2       53.76       37.93      7.22 o 
  -5  -4   2      403.88      391.52     14.43 o 
  -4  -4   2      347.72      351.00     11.66 o 
  -3  -4   2     4778.16     5172.08    104.17 o 
  -2  -4   2     5669.43     6091.11    114.16 o 
  -1  -4   2       19.38       15.17      3.07 o 
   0  -4   2      764.59      736.95     19.10 o 
   1  -4   2     1486.13     1437.52     40.40 o 
   2  -4   2      786.67      919.96     31.64 o 
   3  -4   2       21.97       14.43      4.81 o 
   4  -4   2       36.69       23.50      5.74 o 
   5  -4   2     1501.10     1627.32     54.95 o 
   6  -4   2     1092.36     1098.32     42.19 o 
   7  -4   2       55.82       52.55      8.70 o 
   8  -4   2      211.99      239.06     12.03 o 
   9  -4   2        2.11       18.13      9.07 o 
  10  -4   2      173.52      167.64     17.02 o 
 -11  -3   2      144.87      114.35     21.46 o 
 -10  -3   2        4.41        5.74     10.73 o 
  -9  -3   2      333.19      321.58     12.95 o 
  -8  -3   2       62.64       40.52      9.07 o 
  -7  -3   2      373.65      365.61     12.95 o 
  -6  -3   2      794.18      757.32     25.90 o 
  -5  -3   2      245.00      235.54      9.62 o 
  -4  -3   2     1781.97     1807.72     64.02 o 
  -3  -3   2     1370.46     1319.62     57.73 o 
  -2  -3   2     8423.96     8579.55    135.07 o 
  -1  -3   2      331.87      391.24     10.21 o 
   0  -3   2     1992.71     1767.58     57.08 o 
   1  -3   2       40.27       53.22      3.20 o 
   2  -3   2     2728.63     2630.17     76.42 o 
   3  -3   2       64.34       55.69      5.37 o 
   4  -3   2      277.32      230.36     11.66 o 
   5  -3   2       30.92       33.86      6.48 o 
   6  -3   2      926.76     1064.46     45.52 o 
   7  -3   2       77.86       85.67      8.88 o 
   8  -3   2      191.64      218.89     11.66 o 
   9  -3   2       37.70       44.59      8.33 o 
  10  -3   2      326.32      329.90     20.54 o 
  11  -3   2        0.07      -13.32     13.32 o 
 -11  -2   2       87.64      113.98     19.80 o 
 -10  -2   2       97.08      110.83     19.24 o 
  -9  -2   2       26.14        8.51     12.95 o 
  -8  -2   2      333.02      380.05     14.06 o 
  -7  -2   2      492.09      525.66     17.21 o 
  -6  -2   2     1336.82     1273.92     50.51 o 
  -5  -2   2      911.56     1042.82     34.23 o 
  -4  -2   2     1416.16     1285.76     59.95 o 
  -3  -2   2     1421.64     1310.55     55.88 o 
  -2  -2   2     9743.78     9199.76    137.11 o 
  -1  -2   2      793.11      865.82     21.88 o 
   0  -2   2      130.66      144.07      3.79 o 
   1  -2   2        0.22        3.15      2.36 o 
   2  -2   2      518.75      645.01     25.16 o 
   3  -2   2      912.61      956.22     31.64 o 
   4  -2   2     1171.88     1174.37     53.10 o 
   5  -2   2        3.02       11.29      5.00 o 
   6  -2   2      457.56      423.34     19.06 o 
   7  -2   2        0.91       -3.52      6.48 o 
   8  -2   2      397.10      452.21     17.58 o 
   9  -2   2        0.68       -2.41      6.85 o 
  10  -2   2      540.26      671.10     24.24 o 
  11  -2   2       30.31       44.04     12.21 o 
 -11  -1   2       65.88       84.93     15.54 o 
 -10  -1   2       57.14       69.57     15.54 o 
  -9  -1   2      113.40       98.06      9.44 o 
  -8  -1   2       41.73       31.82      8.14 o 
  -7  -1   2      364.28      355.44     14.62 o 
  -6  -1   2      795.93      844.28     26.46 o 
  -5  -1   2      103.33       91.96      7.03 o 
  -4  -1   2     3390.69     3522.00     88.26 o 
  -3  -1   2      242.37      261.63     10.18 o 
  -2  -1   2      669.21      608.56     24.61 o 
  -1  -1   2     1005.88      985.03     31.92 o 
   0  -1   2        7.57        6.92      1.83 o 
   1  -1   2     1786.63     1774.08     38.26 o 
   2  -1   2     2912.02     3029.83     76.79 o 
   3  -1   2     1476.47     1425.45     57.73 o 
   4  -1   2     1596.39     1333.49     56.43 o 
   5  -1   2        6.79        4.07      5.37 o 
   6  -1   2      247.14      254.41     10.18 o 
   7  -1   2       62.30       56.43      7.40 o 
   8  -1   2      747.47      929.39     41.63 o 
   9  -1   2        6.51        1.48      7.03 o 
  10  -1   2      247.18      286.42     12.21 o 
  11  -1   2        3.98       23.87     12.40 o 
  12  -1   2      130.04      184.29     18.87 o 
 -11   0   2       92.41      128.96     16.10 o 
 -10   0   2       96.81      121.93     14.25 o 
  -9   0   2       85.02      115.27     10.36 o 
  -8   0   2      159.36      194.65     11.47 o 
  -7   0   2      489.01      530.10     18.87 o 
  -6   0   2     3275.01     3434.85     79.56 o 
  -5   0   2       11.40       11.66      5.92 o 
  -4   0   2      663.96      642.42     26.27 o 
  -3   0   2     2691.21     2673.28     76.60 o 
  -2   0   2     5872.84     5409.10    101.21 o 
  -1   0   2     1262.13     1231.34     31.20 o 
   0   0   2      539.51      566.12     22.02 o 
   1   0   2      183.77      163.62      5.09 o 
   2   0   2      834.79      852.61     42.19 o 
   3   0   2       14.24       25.16      4.26 o 
   4   0   2      383.95      387.63     13.88 o 
   5   0   2       29.56       40.89      5.92 o 
   6   0   2     1320.81     1308.15     55.69 o 
   7   0   2       42.84       56.25      7.03 o 
   8   0   2      953.31     1146.25     45.70 o 
   9   0   2       23.41       17.21      9.44 o 
  10   0   2      867.38     1120.16     32.19 o 
  11   0   2      117.54      134.89     17.02 o 
  12   0   2       56.89       96.58     15.91 o 
 -11   1   2        4.48       11.84     13.69 o 
 -10   1   2       44.93       60.69     17.95 o 
  -9   1   2       30.60       24.98      7.40 o 
  -8   1   2      468.76      561.56     20.35 o 
  -7   1   2       62.78       76.79      9.25 o 
  -6   1   2     1645.87     1720.57     58.47 o 
  -5   1   2        1.65        0.19      4.44 o 
  -4   1   2     3795.16     3595.09     89.37 o 
  -3   1   2     1076.18     1119.79     53.66 o 
  -2   1   2      210.26      178.55      6.66 o 
  -1   1   2      161.57      182.72      6.11 o 
   0   1   2     4744.03     4293.88    150.61 o 
   1   1   2      395.09      382.82     10.05 o 
   2   1   2      286.69      272.36     11.10 o 
   3   1   2        0.65       -3.70      3.70 o 
   4   1   2     2657.33     2726.20     78.27 o 
   5   1   2      891.43      860.01     31.45 o 
   6   1   2      475.10      446.66     14.62 o 
   7   1   2       58.90       45.33      7.40 o 
   8   1   2     1253.70     1292.05     49.96 o 
   9   1   2      374.61      404.29     15.17 o 
  10   1   2      155.19      115.27     10.92 o 
  11   1   2      232.21      315.10     20.17 o 
  12   1   2       13.58       29.79     15.17 o 
 -11   2   2       20.88       18.32     14.99 o 
 -10   2   2      137.88      182.07     16.28 o 
  -9   2   2      114.82      138.03     10.55 o 
  -8   2   2     1136.44     1330.90     42.00 o 
  -7   2   2       18.92       12.95      7.03 o 
  -6   2   2      769.81      764.53     27.57 o 
  -5   2   2       65.99       87.33      7.22 o 
  -4   2   2     1411.90     1385.12     56.62 o 
  -3   2   2      223.21      237.02      7.96 o 
  -2   2   2      730.77      614.66     21.83 o 
  -1   2   2      117.79      118.53      6.75 o 
   0   2   2     2271.29     2279.97    102.41 o 
   1   2   2     7285.04     7697.92    135.35 o 
   2   2   2      703.66      770.83     28.68 o 
   3   2   2     1236.79     1209.90     52.92 o 
   4   2   2      116.95       96.77      5.92 o 
   5   2   2       15.76       22.76      6.85 o 
   6   2   2     1136.93     1231.54     36.27 o 
   7   2   2      405.43      408.91     14.25 o 
   8   2   2      437.94      505.68     19.61 o 
   9   2   2       17.78       24.05      9.07 o 
  10   2   2      243.89      299.37     13.51 o 
  11   2   2      256.36      310.85     19.43 o 
  12   2   2        0.98       -7.96     14.80 o 
 -11   3   2        0.01       -3.15     12.21 o 
 -10   3   2      183.81      235.91     19.61 o 
  -9   3   2        0.37        4.81      6.29 o 
  -8   3   2      197.90      221.11     12.03 o 
  -7   3   2        4.14       17.58      7.40 o 
  -6   3   2      380.45      386.34     14.99 o 
  -5   3   2       51.41       58.28      7.40 o 
  -4   3   2      807.49      754.91     27.75 o 
  -3   3   2      452.15      404.47     14.62 o 
  -2   3   2      286.24      251.45      7.77 o 
  -1   3   2     1752.27     1686.82     43.11 o 
   0   3   2      573.51      599.18     18.04 o 
   1   3   2        2.02        3.70      2.22 o 
   2   3   2      523.84      498.83     17.02 o 
   3   3   2      195.65      218.33      7.40 o 
   4   3   2     1869.26     1914.48     66.80 o 
   5   3   2       11.44       16.65      5.00 o 
   6   3   2     1348.87     1275.58     51.81 o 
   7   3   2       68.91       42.00      7.59 o 
   8   3   2     1021.82      842.43     27.20 o 
   9   3   2      490.61      468.31     17.02 o 
  10   3   2        5.95       -0.19      6.48 o 
  11   3   2      156.08      135.63     17.76 o 
  12   3   2        0.18       -9.99     13.32 o 
 -10   4   2      120.77      136.37     16.28 o 
  -9   4   2        0.83        7.40      9.99 o 
  -8   4   2      372.21      412.06     13.88 o 
  -7   4   2       43.46       44.59      8.70 o 
  -6   4   2      501.52      456.83     17.76 o 
  -5   4   2       32.04       32.01      6.29 o 
  -4   4   2      229.67      187.80      8.88 o 
  -3   4   2      106.54       94.36      7.03 o 
  -2   4   2      927.00      912.00     32.93 o 
  -1   4   2      112.57       96.91      4.35 o 
   0   4   2     5662.00     5406.00    180.96 o 
   1   4   2     3245.49     3107.52    139.97 o 
   2   4   2     1139.29     1061.50     50.70 o 
   3   4   2      505.02      462.94     20.35 o 
   4   4   2     2613.87     2699.37     76.05 o 
   5   4   2      435.37      429.82     18.50 o 
   6   4   2     1483.99     1490.40     56.43 o 
   7   4   2     1465.26     1280.76     49.03 o 
   8   4   2       17.63       27.20      8.14 o 
   9   4   2       92.19       53.10      9.25 o 
  10   4   2        2.61        1.30      7.40 o 
  11   4   2       89.21       57.36     14.80 o 
  12   4   2        1.22        4.26     16.84 o 
 -10   5   2      171.98      209.82     20.54 o 
  -9   5   2       79.91       80.67     13.69 o 
  -8   5   2      127.83      118.60      8.88 o 
  -7   5   2       10.01       12.95      6.66 o 
  -6   5   2      258.85      300.49     12.58 o 
  -5   5   2      186.06      165.04      9.44 o 
  -4   5   2     1204.92     1177.70     45.52 o 
  -3   5   2      992.84      864.82     29.60 o 
  -2   5   2     1293.83     1163.82     52.73 o 
  -1   5   2     2770.34     2730.94     53.63 o 
   0   5   2       51.77       75.06      3.92 o 
   1   5   2      421.71      403.56     11.35 o 
   2   5   2      281.30      289.57      8.88 o 
   3   5   2      551.09      495.87     20.54 o 
   4   5   2      156.85      174.48      8.33 o 
   5   5   2       15.82        8.88      5.92 o 
   6   5   2      201.06      186.51      9.99 o 
   7   5   2      633.22      487.55     18.50 o 
   8   5   2       46.00       11.10      7.40 o 
   9   5   2        7.17        1.48      7.59 o 
  10   5   2       10.93       -9.07      9.07 o 
  11   5   2      390.32      314.36     20.91 o 
  12   5   2        0.70        1.67     13.32 o 
  -9   6   2       10.43        4.81     15.73 o 
  -8   6   2       67.39       85.30     14.43 o 
  -7   6   2       81.26       86.78      8.33 o 
  -6   6   2      306.04      270.88     11.84 o 
  -5   6   2      147.38      142.47      9.44 o 
  -4   6   2       12.70        7.40      6.29 o 
  -3   6   2     1007.23      939.39     41.26 o 
  -2   6   2       17.71       12.95      6.11 o 
  -1   6   2       84.81       70.54      4.43 o 
   0   6   2      233.03      251.39      7.03 o 
   1   6   2      475.64      444.00     18.60 o 
   2   6   2      878.18      851.13     30.34 o 
   3   6   2      358.09      356.55     12.77 o 
   4   6   2      578.89      675.54     24.61 o 
   5   6   2      242.00      279.02     11.29 o 
   6   6   2      180.36      167.08     10.18 o 
   7   6   2      561.54      560.26     18.13 o 
   8   6   2       20.40        7.59      6.85 o 
   9   6   2       99.92       75.49      9.25 o 
  10   6   2       12.84       37.75     17.02 o 
  11   6   2      160.03      170.41     20.35 o 
  -8   7   2        6.82       -1.11     11.10 o 
  -7   7   2       31.82       19.98     13.14 o 
  -6   7   2      135.26      126.19      9.44 o 
  -5   7   2        1.58        3.52      5.74 o 
  -4   7   2      167.44      179.85      9.81 o 
  -3   7   2      372.57      350.81     14.25 o 
  -2   7   2      430.00      405.40     14.06 o 
  -1   7   2      463.32      458.06     28.68 o 
   0   7   2      523.51      546.21     16.00 o 
   1   7   2      297.71      290.09      8.60 o 
   2   7   2      122.32      119.53      7.77 o 
   3   7   2      389.71      429.26     16.65 o 
   4   7   2       54.88       66.61      7.40 o 
   5   7   2      658.77      822.26     37.56 o 
   6   7   2      144.17      170.04     10.36 o 
   7   7   2       43.11       24.61      6.66 o 
   8   7   2       32.28       -5.55      6.85 o 
   9   7   2      300.39      145.99     18.69 o 
  10   7   2        0.10        9.81     10.36 o 
  11   7   2       82.60       71.05     21.28 o 
  -8   8   2       22.12       20.72     12.58 o 
  -7   8   2       43.45       26.27     12.03 o 
  -6   8   2       60.57       67.35     12.21 o 
  -5   8   2      263.61      267.74     10.73 o 
  -4   8   2      515.93      526.59     16.47 o 
  -3   8   2      825.95      715.69     32.93 o 
  -2   8   2       71.55       82.89      9.07 o 
  -1   8   2      114.97      130.63     12.86 o 
   0   8   2      699.35      722.67     18.60 o 
   1   8   2     1104.71     1142.60     30.35 o 
   2   8   2        0.19       -4.81      4.81 o 
   3   8   2      418.61      476.63     16.47 o 
   4   8   2        2.48        7.40      5.55 o 
   5   8   2      316.34      405.40     14.06 o 
   6   8   2       14.03       14.80      5.92 o 
   7   8   2      122.73      113.05      8.88 o 
   8   8   2        9.98       -6.48      6.48 o 
   9   8   2      256.83      146.17     15.91 o 
  10   8   2       15.49       -8.33     13.32 o 
  -7   9   2      108.49      113.42     17.21 o 
  -6   9   2        9.89       20.72     10.92 o 
  -5   9   2      131.11      116.57     13.51 o 
  -4   9   2       78.26       85.85      7.22 o 
  -3   9   2       89.32       95.10      8.33 o 
  -2   9   2       47.01       28.12      7.03 o 
  -1   9   2      280.62      255.44      9.53 o 
   0   9   2       47.26       45.91     12.86 o 
   1   9   2      621.19      624.79     20.64 o 
   2   9   2        6.35       17.02      9.62 o 
   3   9   2      222.98      272.55     11.47 o 
   4   9   2      207.60      216.67     10.55 o 
   5   9   2       54.41       56.62      7.59 o 
   6   9   2        7.62       -0.56      5.74 o 
   7   9   2      193.27      162.64      9.25 o 
   8   9   2       45.67       28.86     11.66 o 
   9   9   2      111.23       41.08     12.77 o 
  10   9   2       12.57       -2.04     17.02 o 
  -5  10   2       30.60       40.15     11.47 o 
  -4  10   2       51.20       29.05      9.44 o 
  -3  10   2      384.70      344.89     17.02 o 
  -2  10   2       14.01       12.03      5.74 o 
  -1  10   2      192.74      205.47      6.67 o 
   0  10   2        0.68        5.16      3.39 o 
   1  10   2      462.15      477.21     11.91 o 
   2  10   2       53.52       62.54      7.40 o 
   3  10   2        3.39        7.59      5.92 o 
   4  10   2       19.71       18.69      6.48 o 
   5  10   2      154.99      222.22     10.18 o 
   6  10   2        8.59       15.73     10.18 o 
   7  10   2       87.10       84.93     14.99 o 
   8  10   2        0.15       -9.25     11.66 o 
   9  10   2       95.78       29.97     16.10 o 
  -4  11   2       49.23       43.85     12.21 o 
  -3  11   2      149.68      112.13     14.80 o 
  -2  11   2        7.75      -10.36     10.36 o 
  -1  11   2      105.54      118.86     15.08 o 
   0  11   2        7.11       17.09     19.71 o 
   1  11   2      121.48      132.72      9.01 o 
   2  11   2       82.36       96.95     12.40 o 
   3  11   2       31.55       27.01      9.25 o 
   4  11   2        5.35       15.17     10.36 o 
   5  11   2      162.41      203.90     15.73 o 
   6  11   2       12.23        4.63     15.36 o 
   7  11   2       85.96       81.78     16.28 o 
  -2  12   2        2.48        8.51     11.47 o 
  -1  12   2      201.72      210.57     12.40 o 
   0  12   2      112.13      121.58      8.55 o 
   1  12   2       22.82       45.69      6.90 o 
   2  12   2       10.38        6.66      9.44 o 
   3  12   2      154.52      203.35     15.17 o 
   4  12   2       21.93       24.61     12.77 o 
   5  12   2       53.30       65.31     13.88 o 
  -4 -11   3      116.55      182.25     17.21 o 
  -3 -11   3        2.21        6.29      8.70 o 
  -2 -11   3       78.34       71.61     11.66 o 
  -1 -11   3        3.68       16.87      7.00 o 
   0 -11   3       84.83       90.75      8.43 o 
   1 -11   3       20.29       24.85     12.77 o 
   2 -11   3       90.77       88.26     13.51 o 
  -6 -10   3      156.01      192.06     17.58 o 
  -5 -10   3        0.02        1.11      9.62 o 
  -4 -10   3       81.54       87.89     13.14 o 
  -3 -10   3        9.16       15.54     10.36 o 
  -2 -10   3      400.90      439.81     19.43 o 
  -1 -10   3       23.84       34.50     14.15 o 
   0 -10   3       88.61      115.51     18.32 o 
   1 -10   3       26.64       16.77      6.75 o 
   2 -10   3      133.41      124.52     14.25 o 
   3 -10   3        0.52        6.11     12.21 o 
   4 -10   3      147.69      118.42     15.36 o 
   5 -10   3       22.23       11.10     11.66 o 
  -8  -9   3       21.11        1.85     12.03 o 
  -7  -9   3        7.38        8.88      9.81 o 
  -6  -9   3      486.95      568.22     22.20 o 
  -5  -9   3       26.95       24.24      9.44 o 
  -4  -9   3      198.49      244.98     10.55 o 
  -3  -9   3        1.35       -5.37      5.37 o 
  -2  -9   3      290.63      298.08     11.29 o 
  -1  -9   3        0.64       -2.78      3.79 o 
   0  -9   3      222.42      211.11      7.40 o 
   1  -9   3       10.40        7.96      3.79 o 
   2  -9   3       75.96       94.92      8.14 o 
   3  -9   3      100.84       82.71     10.73 o 
   4  -9   3      383.59      321.58     16.65 o 
   5  -9   3       58.61       58.65     12.40 o 
   6  -9   3      239.12      195.20     17.39 o 
  -9  -8   3        2.75       -3.52     12.03 o 
  -8  -8   3      123.41      125.82     15.91 o 
  -7  -8   3        0.50       -3.89      9.99 o 
  -6  -8   3      370.49      471.64     19.06 o 
  -5  -8   3       37.50       38.30      6.85 o 
  -4  -8   3      491.38      499.76     16.28 o 
  -3  -8   3      273.88      268.48     11.47 o 
  -2  -8   3       64.87       85.11      8.51 o 
  -1  -8   3      482.48      530.95     14.12 o 
   0  -8   3       47.80       51.84      5.32 o 
   1  -8   3       14.97       19.27      4.12 o 
   2  -8   3      555.58      506.24     15.73 o 
   3  -8   3      226.05      179.11      9.62 o 
   4  -8   3      333.74      297.71     11.84 o 
   5  -8   3       57.07       55.32     13.14 o 
   6  -8   3      335.57      329.53     19.61 o 
   7  -8   3      259.45      231.47     17.39 o 
  -9  -7   3       17.94       19.43     11.84 o 
  -8  -7   3      279.41      213.71     19.24 o 
  -7  -7   3       33.36       24.24      6.85 o 
  -6  -7   3      181.35      183.73     10.36 o 
  -5  -7   3       58.75       91.96      8.70 o 
  -4  -7   3      296.32      313.44     12.21 o 
  -3  -7   3       28.38       30.34      6.85 o 
  -2  -7   3        9.94       18.32      6.29 o 
  -1  -7   3      882.51      909.17     27.77 o 
   0  -7   3      727.93      763.31     17.51 o 
   1  -7   3      313.22      282.99      7.65 o 
   2  -7   3     1108.46     1037.08     38.30 o 
   3  -7   3      405.28      404.29     13.32 o 
   4  -7   3      274.22      219.26     10.55 o 
   5  -7   3      220.57      187.43     10.36 o 
   6  -7   3       69.55       57.54     11.10 o 
   7  -7   3        5.87       12.21      9.07 o 
   8  -7   3       50.87       64.57     15.36 o 
 -10  -6   3      137.10      183.92     20.54 o 
  -9  -6   3       10.73        4.63     17.95 o 
  -8  -6   3      280.53      290.86     18.32 o 
  -7  -6   3        6.09       -3.52      6.29 o 
  -6  -6   3       88.83      120.64      9.07 o 
  -5  -6   3       32.23       33.30      7.22 o 
  -4  -6   3      405.26      465.71     16.65 o 
  -3  -6   3      720.99      757.32     25.53 o 
  -2  -6   3      332.17      355.25     13.69 o 
  -1  -6   3      105.18       91.32      5.17 o 
   0  -6   3     1410.32     1495.24     36.49 o 
   1  -6   3      778.58      833.42     22.69 o 
   2  -6   3      440.87      442.96     19.24 o 
   3  -6   3       12.49        1.85      6.11 o 
   4  -6   3      670.38      667.39     22.76 o 
   5  -6   3       21.29       19.98      6.66 o 
   6  -6   3       22.49       17.02      6.48 o 
   7  -6   3      115.05      130.81      9.25 o 
   8  -6   3       88.07       84.74     13.69 o 
   9  -6   3      201.61      210.75     17.95 o 
 -10  -5   3      196.37      193.17     18.50 o 
  -9  -5   3       19.30       28.12     12.40 o 
  -8  -5   3       78.18       62.91      8.33 o 
  -7  -5   3        1.04        3.70      7.40 o 
  -6  -5   3      338.99      322.69     12.40 o 
  -5  -5   3      260.77      296.78     12.03 o 
  -4  -5   3      923.96      859.45     28.31 o 
  -3  -5   3     1047.14     1135.52     48.29 o 
  -2  -5   3      339.38      356.55     12.21 o 
  -1  -5   3      107.36       95.22      4.84 o 
   0  -5   3     3285.55     3398.29    121.10 o 
   1  -5   3     1064.59      957.61     26.04 o 
   2  -5   3      634.12      575.07     20.91 o 
   3  -5   3      372.00      379.49     15.54 o 
   4  -5   3      494.30      454.98     15.36 o 
   5  -5   3      101.95       91.59      8.70 o 
   6  -5   3       51.09       42.56      7.03 o 
   7  -5   3     1606.75     1566.26     40.52 o 
   8  -5   3       49.35       54.95      7.77 o 
   9  -5   3      399.00      457.57     23.50 o 
  10  -5   3        0.09        8.33     14.43 o 
 -11  -4   3       25.92       17.39     14.62 o 
 -10  -4   3       86.02       99.91     14.99 o 
  -9  -4   3        5.85       10.55     12.40 o 
  -8  -4   3      618.31      677.76     30.34 o 
  -7  -4   3      104.74      114.35      9.25 o 
  -6  -4   3      328.69      380.42     13.51 o 
  -5  -4   3      110.77      114.72      8.33 o 
  -4  -4   3      732.03      781.00     29.05 o 
  -3  -4   3     1676.99     1783.11     62.54 o 
  -2  -4   3      857.72      897.38     33.68 o 
  -1  -4   3     2800.38     2900.03     55.60 o 
   0  -4   3     1596.01     1577.72     50.05 o 
   1  -4   3      589.89      510.21     31.73 o 
   2  -4   3      763.79      832.44     30.34 o 
   3  -4   3      937.75     1016.54     47.92 o 
   4  -4   3       52.86       37.19      6.66 o 
   5  -4   3      220.45      207.60     10.36 o 
   6  -4   3       28.65       22.39      6.66 o 
   7  -4   3     1224.76     1227.66     40.34 o 
   8  -4   3      121.81      128.78      9.99 o 
   9  -4   3      123.50      134.33     13.32 o 
  10  -4   3        3.78       12.40     12.03 o 
 -11  -3   3       10.36       22.39     14.99 o 
 -10  -3   3       51.66       29.60     17.39 o 
  -9  -3   3        2.07       -4.44      6.85 o 
  -8  -3   3      138.90       99.36      9.81 o 
  -7  -3   3      278.16      283.83     11.84 o 
  -6  -3   3       44.32       25.72      6.85 o 
  -5  -3   3      561.19      495.87     18.69 o 
  -4  -3   3       29.97       14.25      5.55 o 
  -3  -3   3     6487.37     6776.08    120.08 o 
  -2  -3   3      384.82      429.26     15.73 o 
  -1  -3   3      520.74      486.23     13.56 o 
   0  -3   3        8.06       14.73      5.37 o 
   1  -3   3       32.24       61.67      6.11 o 
   2  -3   3      290.46      352.85     14.06 o 
   3  -3   3      432.97      365.06     15.54 o 
   4  -3   3     1415.28     1374.02     55.14 o 
   5  -3   3      973.61     1001.37     33.49 o 
   6  -3   3      331.23      325.46     12.03 o 
   7  -3   3     1032.45     1036.34     41.45 o 
   8  -3   3        9.98       13.88      8.14 o 
   9  -3   3       76.12      108.98      9.25 o 
  10  -3   3        5.94       -1.11     11.47 o 
  11  -3   3       34.58       30.71     13.51 o 
 -11  -2   3        1.07        5.92     13.14 o 
 -10  -2   3      105.70      108.61     17.02 o 
  -9  -2   3       86.70       56.62      8.88 o 
  -8  -2   3        2.04        1.48      6.66 o 
  -7  -2   3     1423.48     1439.89     48.29 o 
  -6  -2   3      131.81      125.08      9.25 o 
  -5  -2   3       70.77       55.51      7.22 o 
  -4  -2   3     3157.31     3417.28     85.67 o 
  -3  -2   3     4365.69     4544.65    100.47 o 
  -2  -2   3     1138.59     1285.94     57.91 o 
  -1  -2   3       29.87       21.88      3.01 o 
   0  -2   3     2302.18     2318.11     48.67 o 
   1  -2   3     2066.13     1860.10     44.19 o 
   2  -2   3      602.94      617.44     23.50 o 
   3  -2   3     3132.44     3111.06     83.63 o 
   4  -2   3      197.92      245.90      8.88 o 
   5  -2   3     1816.70     1877.11     64.76 o 
   6  -2   3        0.91       -2.04      5.55 o 
   7  -2   3      589.86      610.96     21.09 o 
   8  -2   3        2.03       -6.11      6.11 o 
   9  -2   3       97.03      113.79      9.62 o 
  10  -2   3       26.79       22.94     13.69 o 
  11  -2   3      105.75      134.52     20.35 o 
 -11  -1   3        6.07       27.94     13.32 o 
 -10  -1   3      130.39      140.44     18.32 o 
  -9  -1   3       60.56       63.28      8.88 o 
  -8  -1   3        0.59       -4.07      6.66 o 
  -7  -1   3     1556.75     1539.06     51.25 o 
  -6  -1   3     2523.73     2548.94     68.28 o 
  -5  -1   3     2720.74     2764.68     73.83 o 
  -4  -1   3     1586.42     1634.53     61.80 o 
  -3  -1   3     3862.96     3783.63     90.85 o 
  -2  -1   3       37.49       23.68      4.26 o 
  -1  -1   3     3229.11     3059.88     73.46 o 
   0  -1   3      383.94      442.63     26.27 o 
   1  -1   3       39.81       62.13      3.14 o 
   2  -1   3       95.07      104.36      5.55 o 
   3  -1   3     1063.60     1007.11     32.75 o 
   4  -1   3     1735.99     1795.14     66.24 o 
   5  -1   3      843.65      978.61     33.49 o 
   6  -1   3      372.96      357.10     13.32 o 
   7  -1   3     1105.10     1143.84     46.81 o 
   8  -1   3      114.41      119.34     10.55 o 
   9  -1   3      133.95      144.69     10.18 o 
  10  -1   3      136.50      168.93     10.36 o 
  11  -1   3      216.34      272.55     21.46 o 
  12  -1   3        4.28        6.29     21.28 o 
 -11   0   3       99.93      136.55     20.54 o 
 -10   0   3      121.31      157.64     14.80 o 
  -9   0   3      417.50      493.65     15.17 o 
  -8   0   3      262.47      291.60     12.95 o 
  -7   0   3      959.34     1008.03     43.11 o 
  -6   0   3      196.71      246.46     10.73 o 
  -5   0   3     2281.27     2418.31     72.53 o 
  -4   0   3        2.97        6.66      4.44 o 
  -3   0   3      365.78      286.05     10.18 o 
  -2   0   3      385.02      359.69     12.40 o 
  -1   0   3       18.55       32.19      6.11 o 
   0   0   3     4973.29     5001.71    187.34 o 
   1   0   3     2128.85     2144.53     43.03 o 
   2   0   3       34.41       49.59      4.44 o 
   3   0   3     5222.44     5287.17    106.02 o 
   4   0   3        3.93        4.44      4.44 o 
   5   0   3     5202.00     5648.16    110.65 o 
   6   0   3        3.53        4.07      5.55 o 
   7   0   3       17.08       10.18      5.55 o 
   8   0   3       34.57       21.46      7.40 o 
   9   0   3      233.72      312.33     16.10 o 
  10   0   3      208.24      252.56     12.40 o 
  11   0   3       98.27      168.38     21.83 o 
  12   0   3        3.60       15.73     14.80 o 
 -11   1   3       65.82      111.39     17.76 o 
 -10   1   3        2.03       15.17     14.06 o 
  -9   1   3      160.44      191.87     10.73 o 
  -8   1   3      169.32      206.68     11.29 o 
  -7   1   3      280.90      302.71     12.40 o 
  -6   1   3      175.28      201.87     10.18 o 
  -5   1   3     1399.01     1411.39     55.32 o 
  -4   1   3       32.31       30.16      5.37 o 
  -3   1   3      156.88      134.70      6.48 o 
  -2   1   3       61.42       66.42      5.00 o 
  -1   1   3      722.42      636.99     15.75 o 
   0   1   3     7514.57     7227.80    343.69 o 
   1   1   3    18578.88    18206.61    278.74 o 
   2   1   3      760.08      812.64     29.42 o 
   3   1   3      127.09      102.51      5.74 o 
   4   1   3      161.53      143.03      6.85 o 
   5   1   3       53.61       52.36      5.92 o 
   6   1   3      148.92      164.67      8.70 o 
   7   1   3      147.18      118.60      8.51 o 
   8   1   3       95.46      107.69      9.99 o 
   9   1   3      232.81      240.54     12.77 o 
  10   1   3      248.00      217.59     11.84 o 
  11   1   3       76.25       67.17     19.06 o 
  12   1   3       80.02      113.24     18.13 o 
 -11   2   3        5.12        9.81     14.06 o 
 -10   2   3       20.52       25.53     11.10 o 
  -9   2   3      274.48      329.72     12.77 o 
  -8   2   3      349.94      352.29     14.43 o 
  -7   2   3     1279.34     1429.34     48.11 o 
  -6   2   3        6.85        8.14      7.03 o 
  -5   2   3      179.95      133.96      8.51 o 
  -4   2   3      983.25     1138.48     35.34 o 
  -3   2   3     5391.63     5433.34    110.09 o 
  -2   2   3      524.66      562.67     19.61 o 
  -1   2   3     2987.17     2782.68     68.55 o 
   0   2   3     2321.00     2191.43     55.42 o 
   1   2   3     5064.54     5251.40     93.90 o 
   2   2   3     6443.41     6927.62    113.98 o 
   3   2   3       44.95       24.42      4.63 o 
   4   2   3      729.25      808.20     27.57 o 
   5   2   3     2042.61     2080.45     66.80 o 
   6   2   3      119.32      114.72      7.96 o 
   7   2   3      154.17      153.02      9.44 o 
   8   2   3       48.11       31.27      8.14 o 
   9   2   3      793.97      894.24     37.75 o 
  10   2   3      383.53      439.44     14.62 o 
  11   2   3        8.91       14.43     14.06 o 
  12   2   3      104.16      147.47     17.02 o 
 -10   3   3        5.86       -2.59     15.17 o 
  -9   3   3      551.30      594.86     23.13 o 
  -8   3   3      114.57       98.80      9.44 o 
  -7   3   3      617.42      672.39     21.65 o 
  -6   3   3       22.18       14.25      6.48 o 
  -5   3   3      441.13      435.19     15.91 o 
  -4   3   3      282.97      277.91     10.73 o 
  -3   3   3     3975.10     3733.49     89.74 o 
  -2   3   3        8.15        9.25      4.44 o 
  -1   3   3       76.41       58.69      3.40 o 
   0   3   3      184.72      219.49      4.82 o 
   1   3   3     1258.04     1192.69     37.09 o 
   2   3   3     2247.21     2209.23     69.94 o 
   3   3   3        3.15        4.63      3.89 o 
   4   3   3      373.85      386.15     14.25 o 
   5   3   3        3.02        6.66      4.44 o 
   6   3   3      919.66      911.45     33.86 o 
   7   3   3      155.97      135.63      9.44 o 
   8   3   3      766.62      624.84     22.02 o 
   9   3   3      768.56      641.49     17.95 o 
  10   3   3      655.71      633.35     27.75 o 
  11   3   3       62.78       36.82     16.10 o 
  12   3   3       19.41       15.91     15.17 o 
 -10   4   3        6.64        9.99     12.77 o 
  -9   4   3      301.02      336.20     18.87 o 
  -8   4   3       36.32       39.04      7.77 o 
  -7   4   3      243.59      248.31     11.47 o 
  -6   4   3      132.13      152.83      9.81 o 
  -5   4   3     1142.77     1085.93     44.78 o 
  -4   4   3      543.20      531.58     20.54 o 
  -3   4   3      611.19      580.99     21.83 o 
  -2   4   3     2950.35     2862.56     79.19 o 
  -1   4   3     3051.49     2806.68     55.41 o 
   0   4   3     3278.65     2896.23     56.44 o 
   1   4   3       18.10       22.66      3.24 o 
   2   4   3     1308.61     1479.67     59.76 o 
   3   4   3       77.68       96.21      6.29 o 
   4   4   3      722.52      871.85     29.79 o 
   5   4   3     1878.51     2047.33     66.42 o 
   6   4   3      761.76      797.28     28.12 o 
   7   4   3       69.60       45.70      7.77 o 
   8   4   3      327.27      352.48     13.69 o 
   9   4   3      230.18      222.96     12.21 o 
  10   4   3        2.59        8.70      7.22 o 
  11   4   3       75.81       63.65     15.17 o 
  12   4   3       33.65       51.25     15.91 o 
  -9   5   3       48.25       44.96     13.14 o 
  -8   5   3       11.91       18.32     13.32 o 
  -7   5   3      235.47      249.23     12.77 o 
  -6   5   3      132.31      117.12      8.88 o 
  -5   5   3      212.66      213.71     10.36 o 
  -4   5   3      873.28      759.17     25.90 o 
  -3   5   3      139.65      123.23      7.96 o 
  -2   5   3      914.75      840.03     29.05 o 
  -1   5   3      113.58       97.57      6.48 o 
   0   5   3      225.95      254.82      7.11 o 
   1   5   3       60.94       84.48      3.99 o 
   2   5   3      187.06      226.47      8.51 o 
   3   5   3        6.68        2.22      5.74 o 
   4   5   3      912.04      998.78     48.66 o 
   5   5   3      941.74     1008.40     32.19 o 
   6   5   3       34.03       27.38      6.66 o 
   7   5   3       89.14       47.00      8.33 o 
   8   5   3      776.51      578.95     18.50 o 
   9   5   3       43.41       10.92      7.40 o 
  10   5   3       21.85        6.29      7.22 o 
  11   5   3       15.94       21.46     18.50 o 
  12   5   3      220.67      155.24     19.98 o 
  -9   6   3       10.17        5.74     16.84 o 
  -8   6   3       51.66       72.35     15.17 o 
  -7   6   3      155.45      161.16      9.62 o 
  -6   6   3      352.69      332.12     12.21 o 
  -5   6   3      857.95      801.73     32.93 o 
  -4   6   3      643.01      593.57     18.69 o 
  -3   6   3      458.13      432.04     16.28 o 
  -2   6   3       37.38       20.72      5.74 o 
  -1   6   3     2711.77     2685.78     83.91 o 
   0   6   3      917.71      884.42     20.93 o 
   1   6   3      228.21      269.55     10.45 o 
   2   6   3        8.32        6.29      5.37 o 
   3   6   3      827.66      796.36     30.71 o 
   4   6   3      455.41      522.15     20.35 o 
   5   6   3     1095.87     1331.09     49.22 o 
   6   6   3      375.67      396.14     15.17 o 
   7   6   3        0.44        5.00      5.92 o 
   8   6   3      425.38      370.06     13.69 o 
   9   6   3       43.72       12.03      8.33 o 
  10   6   3      108.74      145.06     19.06 o 
  11   6   3        0.10      -14.62     14.62 o 
  -8   7   3      103.28      101.03     15.36 o 
  -7   7   3      122.74      125.82     14.62 o 
  -6   7   3      514.02      452.02     20.35 o 
  -5   7   3     1431.73     1356.62     38.49 o 
  -4   7   3        8.54       27.75      6.85 o 
  -3   7   3       28.34       43.85      6.85 o 
  -2   7   3     1103.29     1076.86     43.67 o 
  -1   7   3       55.44       67.82      9.25 o 
   0   7   3       11.15        2.73      3.98 o 
   1   7   3      207.56      244.77      7.05 o 
   2   7   3      463.84      456.09     17.58 o 
   3   7   3       98.56       85.30      7.77 o 
   4   7   3      708.96      841.51     26.09 o 
   5   7   3       43.99       44.41      7.22 o 
   6   7   3      895.29      990.64     38.67 o 
   7   7   3       25.53        6.66      6.48 o 
   8   7   3       61.56       46.26      7.96 o 
   9   7   3        1.38       -5.92      5.92 o 
  10   7   3      230.80       91.77     16.28 o 
  11   7   3        0.02       -1.11     12.58 o 
  -7   8   3        0.57       19.98      9.62 o 
  -6   8   3       75.20       73.64     13.14 o 
  -5   8   3      284.87      255.34     10.73 o 
  -4   8   3      331.09      302.34     11.47 o 
  -3   8   3      351.84      330.83     12.03 o 
  -2   8   3      150.75      162.08      9.81 o 
  -1   8   3       46.96       50.73      4.71 o 
   0   8   3      542.22      595.70     19.98 o 
   1   8   3       26.78       31.01      4.63 o 
   2   8   3      206.55      214.45      9.99 o 
   3   8   3       46.01       48.48      7.77 o 
   4   8   3      465.57      546.20     17.95 o 
   5   8   3        3.17       -3.15      6.11 o 
   6   8   3       69.96       72.72      8.33 o 
   7   8   3      102.22       93.99      8.33 o 
   8   8   3      218.47      117.49     10.55 o 
   9   8   3       56.02       19.24     13.32 o 
  10   8   3       50.35       10.92     14.80 o 
  -6   9   3       16.44       18.50     14.99 o 
  -5   9   3       17.43       32.38     10.73 o 
  -4   9   3      528.77      538.43     20.17 o 
  -3   9   3        3.82        2.78      5.37 o 
  -2   9   3       14.67        1.85      6.11 o 
  -1   9   3        8.81        8.51      3.53 o 
   0   9   3      404.70      454.41     11.66 o 
   1   9   3        7.80        6.29      5.55 o 
   2   9   3      235.16      299.19     11.47 o 
   3   9   3       82.36       79.75      8.33 o 
   4   9   3      204.03      252.93     11.10 o 
   5   9   3       29.31       33.30      6.85 o 
   6   9   3      174.23      232.39     10.92 o 
   7   9   3        0.10       -7.22      7.22 o 
   8   9   3      138.24       70.68     16.28 o 
   9   9   3       70.30       15.54     13.14 o 
  10   9   3       95.29       19.98     14.25 o 
  -5  10   3       19.13        1.30     15.17 o 
  -4  10   3      284.89      240.91     15.73 o 
  -3  10   3        8.20        0.37      9.07 o 
  -2  10   3       91.48      103.43      8.14 o 
  -1  10   3       40.34       44.58      4.45 o 
   0  10   3      222.25      248.43      7.25 o 
   1  10   3        0.00       -3.29      3.29 o 
   2  10   3      520.20      591.72     25.90 o 
   3  10   3       17.11       11.10      5.92 o 
   4  10   3       21.26       20.72      5.92 o 
   5  10   3      140.70      157.27      9.44 o 
   6  10   3      300.66      390.41     18.32 o 
   7  10   3        1.18        6.85     14.25 o 
   8  10   3       93.32       42.56     17.39 o 
   9  10   3       56.82       26.27     13.51 o 
  -4  11   3       32.35       51.99     11.10 o 
  -3  11   3        0.16       14.43      8.88 o 
  -2  11   3      297.44      298.82     17.95 o 
  -1  11   3        0.06        4.62      6.16 o 
   0  11   3       12.48       14.29      7.31 o 
   1  11   3       57.82       68.58      7.30 o 
   2  11   3      159.38      192.06     13.32 o 
   3  11   3       34.12       33.49     10.36 o 
   4  11   3       20.24       25.35     13.69 o 
   5  11   3       22.68       32.56      9.81 o 
   6  11   3      262.19      363.39     21.09 o 
   7  11   3       20.54       30.53     10.92 o 
   8  11   3      110.29       66.61     15.91 o 
  -2  12   3      120.44      147.65     15.91 o 
  -1  12   3       61.68       58.72      8.71 o 
   0  12   3       18.92       30.65      6.90 o 
   1  12   3        9.25        6.61      5.89 o 
   2  12   3       87.95       97.32     13.51 o 
   3  12   3       35.70       32.75     13.51 o 
   4  12   3      161.54      240.72     16.65 o 
   5  12   3        5.95       16.84     10.18 o 
   6  12   3       16.13       19.80     11.84 o 
  -3 -11   4      117.94      144.14     14.80 o 
  -2 -11   4        0.03        8.14      9.81 o 
  -1 -11   4       82.58       91.70      9.13 o 
   0 -11   4       18.12        4.85      8.49 o 
   1 -11   4       50.73       57.13      8.05 o 
  -6 -10   4        1.02       -8.14     11.10 o 
  -5 -10   4       83.49      112.50     15.36 o 
  -4 -10   4       12.86        5.18     11.47 o 
  -3 -10   4      220.81      245.72     16.28 o 
  -2 -10   4       58.28       79.93     13.88 o 
  -1 -10   4       86.38       97.99      8.77 o 
   0 -10   4        3.23       -4.21      7.96 o 
   1 -10   4      230.34      207.20     10.00 o 
   2 -10   4       34.69       24.79     11.84 o 
   3 -10   4       84.51       97.88     12.95 o 
   4 -10   4       13.21        8.14     10.18 o 
  -7  -9   4      116.60      136.37     16.47 o 
  -6  -9   4       21.02       27.75     10.18 o 
  -5  -9   4      305.81      394.66     18.87 o 
  -4  -9   4       49.22       63.09     14.25 o 
  -3  -9   4       32.26       60.69     12.40 o 
  -2  -9   4       18.42       14.62      6.11 o 
  -1  -9   4      231.02      257.08      7.45 o 
   0  -9   4        6.48        6.34      3.66 o 
   1  -9   4      162.95      157.32      9.16 o 
   2  -9   4        9.43       -2.41     12.21 o 
   3  -9   4       40.61       39.41     12.95 o 
   4  -9   4        0.94       -2.78     11.84 o 
   5  -9   4      241.30      191.13     17.02 o 
   6  -9   4      111.70       87.33     17.21 o 
  -8  -8   4        7.40       32.38     12.77 o 
  -7  -8   4      121.40      147.65     15.91 o 
  -6  -8   4       51.85       67.72     12.03 o 
  -5  -8   4       92.48       94.92      8.33 o 
  -4  -8   4        9.51        6.85      5.92 o 
  -3  -8   4      430.87      508.09     16.84 o 
  -2  -8   4       76.62       94.73      8.14 o 
  -1  -8   4       83.84       93.58      5.49 o 
   0  -8   4       71.96       71.89      5.21 o 
   1  -8   4      198.63      158.76      6.41 o 
   2  -8   4       25.37       38.67     10.18 o 
   3  -8   4      255.83      248.12     10.92 o 
   4  -8   4      166.13      143.95      9.07 o 
   5  -8   4      324.58      325.65     17.58 o 
   6  -8   4      133.43      132.85     17.02 o 
   7  -8   4        8.55       11.29     11.66 o 
  -9  -7   4       27.20       17.58     13.88 o 
  -8  -7   4        1.02      -10.73     10.73 o 
  -7  -7   4      543.96      538.43     21.28 o 
  -6  -7   4        3.81        6.29      5.74 o 
  -5  -7   4      153.47      187.62      9.99 o 
  -4  -7   4      303.74      343.23     12.58 o 
  -3  -7   4      695.50      744.00     33.12 o 
  -2  -7   4       96.59       81.60      7.96 o 
  -1  -7   4        1.84        7.45      4.11 o 
   0  -7   4      657.66      630.66     14.58 o 
   1  -7   4      356.61      340.80      8.62 o 
   2  -7   4       15.30       17.21      6.66 o 
   3  -7   4      515.17      495.87     16.47 o 
   4  -7   4      109.28       86.41      8.14 o 
   5  -7   4      103.70       79.38      7.96 o 
   6  -7   4      219.60      189.10     14.80 o 
   7  -7   4       88.99       72.35     14.62 o 
   8  -7   4      113.08      120.64     14.62 o 
  -9  -6   4      232.30      252.93     21.09 o 
  -8  -6   4      165.15      131.18     14.80 o 
  -7  -6   4      285.46      307.52     11.84 o 
  -6  -6   4        1.95        9.99      7.22 o 
  -5  -6   4       65.06       96.77      8.70 o 
  -4  -6   4      400.11      369.32     13.32 o 
  -3  -6   4      163.89      172.08      9.81 o 
  -2  -6   4       37.66       34.23      7.03 o 
  -1  -6   4      161.75      150.56     14.25 o 
   0  -6   4       81.05       78.94      5.16 o 
   1  -6   4      608.54      587.24     14.53 o 
   2  -6   4      295.02      250.16     10.55 o 
   3  -6   4      865.57      853.90     36.82 o 
   4  -6   4      201.62      205.57     10.36 o 
   5  -6   4      167.57      175.22     10.36 o 
   6  -6   4      575.75      629.46     27.20 o 
   7  -6   4        5.36       -3.89      9.44 o 
   8  -6   4       35.64       26.09     17.02 o 
   9  -6   4       10.69       27.01     11.47 o 
 -10  -5   4       54.26       44.04     15.36 o 
  -9  -5   4      159.49      139.51     14.80 o 
  -8  -5   4       97.11       91.96      9.25 o 
  -7  -5   4       52.38       44.59      7.77 o 
  -6  -5   4        3.86       -3.52      5.92 o 
  -5  -5   4      711.79      749.36     37.01 o 
  -4  -5   4      633.52      678.31     24.05 o 
  -3  -5   4       12.26        7.03      5.92 o 
  -2  -5   4      223.85      202.42      9.44 o 
  -1  -5   4     1436.43     1303.73     49.86 o 
   0  -5   4      123.33       96.35      5.04 o 
   1  -5   4       78.93       74.01      4.84 o 
   2  -5   4     1208.18     1145.32     48.11 o 
   3  -5   4       48.88       60.87      6.85 o 
   4  -5   4      298.49      308.81     11.84 o 
   5  -5   4      161.50      140.81      9.62 o 
   6  -5   4        2.47        9.62      7.59 o 
   7  -5   4       70.80       61.06      8.33 o 
   8  -5   4      397.65      447.21     22.94 o 
   9  -5   4        3.42       34.97     11.47 o 
  10  -5   4       79.02      123.41     14.62 o 
 -10  -4   4       11.77        0.93     12.21 o 
  -9  -4   4      167.82      214.45     17.39 o 
  -8  -4   4      178.76      210.01     13.32 o 
  -7  -4   4      248.42      276.80     12.21 o 
  -6  -4   4       99.52       94.55      8.51 o 
  -5  -4   4      348.39      440.37     16.47 o 
  -4  -4   4      997.76      970.29     46.07 o 
  -3  -4   4       11.15       16.84      5.74 o 
  -2  -4   4        3.93       20.72      5.00 o 
  -1  -4   4      399.21      445.59     12.42 o 
   0  -4   4      994.22      878.26     20.86 o 
   1  -4   4      577.51      629.45     16.29 o 
   2  -4   4      396.42      483.29     19.98 o 
   3  -4   4      124.33      112.13      7.77 o 
   4  -4   4      475.32      456.83     21.83 o 
   5  -4   4      889.07      876.85     40.15 o 
   6  -4   4       53.05       58.28      7.77 o 
   7  -4   4      175.41      179.48     10.36 o 
   8  -4   4      890.80      969.18     34.05 o 
   9  -4   4       39.02       42.00     12.40 o 
  10  -4   4       89.30      122.67     16.47 o 
 -10  -3   4       90.91       75.68     13.32 o 
  -9  -3   4       51.72       64.02     13.32 o 
  -8  -3   4      102.16       84.37      8.88 o 
  -7  -3   4      302.88      292.34     12.40 o 
  -6  -3   4       76.03       84.74      8.33 o 
  -5  -3   4      183.84      178.55      9.81 o 
  -4  -3   4       25.25       23.13      5.74 o 
  -3  -3   4      205.92      160.79      8.14 o 
  -2  -3   4      179.86      193.91      8.33 o 
  -1  -3   4      518.06      530.81     32.10 o 
   0  -3   4      791.21      747.82     52.46 o 
   1  -3   4     2503.68     2532.31     52.70 o 
   2  -3   4      309.83      241.65      8.88 o 
   3  -3   4      666.68      705.33     27.38 o 
   4  -3   4     1269.01     1217.30     52.36 o 
   5  -3   4       96.29       89.92      7.77 o 
   6  -3   4     2174.24     2031.05     58.10 o 
   7  -3   4       49.39       49.96      8.33 o 
   8  -3   4      532.76      618.36     29.05 o 
   9  -3   4       38.09       39.23      8.33 o 
  10  -3   4      184.59      198.16     17.95 o 
  11  -3   4       11.05        3.89     15.17 o 
 -11  -2   4       20.88       32.38     17.58 o 
 -10  -2   4       19.18       22.94     10.92 o 
  -9  -2   4      484.22      524.55     22.76 o 
  -8  -2   4        1.72       -7.77      7.77 o 
  -7  -2   4        1.83        8.51      6.85 o 
  -6  -2   4     1343.63     1275.95     49.77 o 
  -5  -2   4      882.74     1005.63     45.15 o 
  -4  -2   4      513.39      449.80     15.73 o 
  -3  -2   4       28.68       40.15      5.74 o 
  -2  -2   4     9740.66     9439.74    142.10 o 
  -1  -2   4      267.11      261.05     24.70 o 
   0  -2   4       18.85        6.82      2.61 o 
   1  -2   4      176.93      165.13     11.56 o 
   2  -2   4     1578.80     1494.28     61.06 o 
   3  -2   4      103.28      115.46      6.85 o 
   4  -2   4      784.49      774.71     29.97 o 
   5  -2   4        2.94        3.15      5.92 o 
   6  -2   4      820.11      757.50     26.27 o 
   7  -2   4        1.24        3.70      6.85 o 
   8  -2   4      175.18      190.02     11.29 o 
   9  -2   4      318.86      358.95     13.88 o 
  10  -2   4        1.68       18.69     12.21 o 
  11  -2   4       10.80       27.75     12.58 o 
 -11  -1   4        8.16       -9.81     10.18 o 
 -10  -1   4      170.42      165.04     17.95 o 
  -9  -1   4      306.42      327.50     12.21 o 
  -8  -1   4       69.35       71.98      9.07 o 
  -7  -1   4      202.37      202.42     11.10 o 
  -6  -1   4     2112.75     2121.71     59.95 o 
  -5  -1   4      103.19       99.73      7.96 o 
  -4  -1   4      273.10      237.39      9.25 o 
  -3  -1   4      131.83      159.86      7.59 o 
  -2  -1   4        7.05        6.11      4.07 o 
  -1  -1   4      777.10      780.70     19.49 o 
   0  -1   4      366.87      450.77     26.83 o 
   1  -1   4     1268.69     1238.47     51.44 o 
   2  -1   4      309.99      269.96      9.25 o 
   3  -1   4      690.52      710.88     26.64 o 
   4  -1   4      458.87      449.43     18.32 o 
   5  -1   4        0.52       -3.70      5.18 o 
   6  -1   4      861.51      958.81     46.26 o 
   7  -1   4      585.61      559.89     19.98 o 
   8  -1   4      515.53      614.11     21.28 o 
   9  -1   4       50.60       41.45      8.14 o 
  10  -1   4        1.67        7.22      9.44 o 
  11  -1   4       56.44       82.71     15.73 o 
  12  -1   4      159.26      227.21     23.87 o 
 -11   0   4        0.64        2.22     14.62 o 
 -10   0   4       62.44       89.55     18.69 o 
  -9   0   4       12.86       11.29      6.29 o 
  -8   0   4      222.17      266.99     12.21 o 
  -7   0   4        0.70        1.67      6.66 o 
  -6   0   4      174.93      155.98      9.25 o 
  -5   0   4      142.86      163.38      9.07 o 
  -4   0   4     2477.51     2320.25     72.53 o 
  -3   0   4     1102.73     1152.17     55.32 o 
  -2   0   4       16.07       25.35      4.44 o 
  -1   0   4        0.15        3.86      2.68 o 
   0   0   4     4025.88     3914.99    227.95 o 
   1   0   4     1671.58     1828.01     86.41 o 
   2   0   4       64.02      101.95      5.74 o 
   3   0   4      350.83      431.48     20.35 o 
   4   0   4     2687.72     2621.29     78.45 o 
   5   0   4      768.30      788.03     29.23 o 
   6   0   4     1245.41     1193.24     51.62 o 
   7   0   4        1.87        4.26      6.11 o 
   8   0   4      223.43      262.00     12.58 o 
   9   0   4      287.61      342.30     14.25 o 
  10   0   4        1.47        1.85      6.85 o 
  11   0   4       87.57      112.87     19.80 o 
  12   0   4      140.53      204.09     22.20 o 
 -10   1   4       93.20      118.79     14.25 o 
  -9   1   4      164.26      160.23     15.54 o 
  -8   1   4      636.23      735.49     29.97 o 
  -7   1   4      229.48      214.08     11.29 o 
  -6   1   4      983.82      949.38     41.63 o 
  -5   1   4       78.79       92.51      7.77 o 
  -4   1   4      849.57      742.52     26.83 o 
  -3   1   4      525.63      549.90     20.72 o 
  -2   1   4        7.17        6.85      3.89 o 
  -1   1   4      544.80      546.16     14.66 o 
   0   1   4     2434.91     2518.38     95.84 o 
   1   1   4    17330.25    17298.71    144.51 o 
   2   1   4    10414.48    10888.33    147.84 o 
   3   1   4       31.47       28.12      4.81 o 
   4   1   4      849.30      868.52     31.64 o 
   5   1   4     4438.42     4641.98     99.91 o 
   6   1   4     1427.19     1507.98     54.58 o 
   7   1   4       35.70       30.71      7.03 o 
   8   1   4      167.69      164.67     11.10 o 
   9   1   4      734.91      764.72     35.16 o 
  10   1   4       24.33       38.12      7.77 o 
  11   1   4       13.17       13.51     12.95 o 
  12   1   4      119.89      171.15     18.87 o 
 -10   2   4      160.76      214.45     17.39 o 
  -9   2   4        1.10       -0.19     13.69 o 
  -8   2   4      530.04      569.89     26.46 o 
  -7   2   4       94.41       81.60      8.88 o 
  -6   2   4      702.23      694.22     23.31 o 
  -5   2   4        7.62       -3.15      5.55 o 
  -4   2   4        9.03       16.47      5.00 o 
  -3   2   4     1127.52     1124.60     37.38 o 
  -2   2   4     4526.16     4395.33     98.06 o 
  -1   2   4      155.74      120.26      7.86 o 
   0   2   4      230.00      213.50     19.89 o 
   1   2   4     6023.44     6167.06     78.04 o 
   2   2   4     6241.63     6545.91    113.61 o 
   3   2   4     4358.72     5061.80    105.47 o 
   4   2   4     2560.17     2675.50     76.79 o 
   5   2   4     1225.65     1179.00     55.32 o 
   6   2   4      551.28      637.79     24.42 o 
   7   2   4       47.52       34.23      7.03 o 
   8   2   4      528.55      517.89     18.13 o 
   9   2   4      303.35      296.97     14.06 o 
  10   2   4        4.35       -1.48      6.48 o 
  11   2   4      273.48      385.23     22.39 o 
  12   2   4        4.43       15.73     17.21 o 
 -10   3   4        4.83        0.37     11.10 o 
  -9   3   4        5.07       -0.19      9.62 o 
  -8   3   4      573.39      624.84     25.16 o 
  -7   3   4       26.40       22.39      7.03 o 
  -6   3   4       82.53       84.56      8.14 o 
  -5   3   4       78.76       81.41      7.59 o 
  -4   3   4      242.36      190.02      9.07 o 
  -3   3   4     1520.94     1471.71     56.99 o 
  -2   3   4       23.61       25.35      4.81 o 
  -1   3   4     1354.18     1176.18     60.60 o 
   0   3   4      787.23      639.06     17.92 o 
   1   3   4      175.52      198.19     13.78 o 
   2   3   4        3.98        3.52      3.89 o 
   3   3   4     3610.08     3869.48     94.36 o 
   4   3   4      513.45      490.32     19.61 o 
   5   3   4      277.79      254.60     10.73 o 
   6   3   4        5.98        0.93      5.92 o 
   7   3   4     1160.40      969.18     44.04 o 
   8   3   4      241.64      193.91     11.47 o 
   9   3   4      707.87      579.88     19.43 o 
  10   3   4       14.18        7.03      6.48 o 
  11   3   4      136.78      111.02     16.47 o 
  12   3   4        0.81       17.02     13.69 o 
 -10   4   4       52.59       70.68     16.47 o 
  -9   4   4       25.04       47.37     17.21 o 
  -8   4   4      585.27      587.65     22.76 o 
  -7   4   4        6.91       20.17      7.03 o 
  -6   4   4      196.38      177.07     10.18 o 
  -5   4   4      366.24      351.37     14.06 o 
  -4   4   4      480.35      430.37     17.21 o 
  -3   4   4      248.24      254.78      9.62 o 
  -2   4   4     2490.36     2330.61     72.35 o 
  -1   4   4      136.44      116.57      4.45 o 
   0   4   4      200.29      196.34      5.92 o 
   1   4   4       44.38       45.94      3.39 o 
   2   4   4      891.67      897.20     30.90 o 
   3   4   4       20.19       10.92      4.63 o 
   4   4   4       15.03       -2.04      4.44 o 
   5   4   4      582.29      594.12     20.54 o 
   6   4   4      249.26      277.17     10.92 o 
   7   4   4      258.44      209.08     10.36 o 
   8   4   4        4.77        6.11      6.66 o 
   9   4   4      962.80      936.61     37.93 o 
  10   4   4      349.16      351.55     13.51 o 
  11   4   4       16.30       34.23     14.25 o 
  12   4   4       15.11       -0.37     14.06 o 
  -9   5   4        3.14      -11.66     11.66 o 
  -8   5   4       99.38      113.98     14.06 o 
  -7   5   4        0.52        7.96      5.92 o 
  -6   5   4      430.82      415.76     15.17 o 
  -5   5   4      120.57      127.30      8.70 o 
  -4   5   4      112.32      122.30      8.33 o 
  -3   5   4     1334.63     1193.80     49.22 o 
  -2   5   4       87.30       60.87      6.66 o 
  -1   5   4      736.36      709.45     18.43 o 
   0   5   4       45.97       30.64      3.14 o 
   1   5   4     1703.47     1670.73    133.78 o 
   2   5   4      197.98      182.25      7.77 o 
   3   5   4      858.21      871.30     31.82 o 
   4   5   4        4.34        1.48      4.44 o 
   5   5   4     3071.17     3132.70     76.42 o 
   6   5   4      926.65      909.97     29.05 o 
   7   5   4      987.75      689.23     25.16 o 
   8   5   4       61.66       34.23      8.51 o 
   9   5   4      885.08      540.84     17.58 o 
  10   5   4        1.32       -3.70      7.03 o 
  11   5   4       17.21        0.00     12.58 o 
  12   5   4       44.39       21.09     16.47 o 
  -9   6   4       24.36       24.42     13.88 o 
  -8   6   4       27.96       28.49     15.54 o 
  -7   6   4       39.00       48.66     12.40 o 
  -6   6   4      431.99      380.97     13.51 o 
  -5   6   4     2230.49     2048.81     48.48 o 
  -4   6   4        2.23        0.74      5.37 o 
  -3   6   4       57.11       42.56      7.96 o 
  -2   6   4      832.61      815.23     42.00 o 
  -1   6   4     3276.96     3131.50     52.91 o 
   0   6   4      754.68      724.81     18.02 o 
   1   6   4       70.72       92.23     13.78 o 
   2   6   4      156.85      195.76      9.44 o 
   3   6   4     1274.65     1231.36     51.99 o 
   4   6   4      217.72      246.83     10.55 o 
   5   6   4      697.02      830.22     26.83 o 
   6   6   4       66.13       89.18      8.33 o 
   7   6   4      683.76      574.51     18.87 o 
   8   6   4      211.90      141.55     10.55 o 
   9   6   4        1.34       -6.11      6.11 o 
  10   6   4        2.07       10.92      9.44 o 
  11   6   4      173.46      178.74     20.35 o 
  -8   7   4        9.60        6.48     11.29 o 
  -7   7   4       71.53       77.90     14.43 o 
  -6   7   4       30.26       32.93      6.66 o 
  -5   7   4     1328.96     1231.36     34.60 o 
  -4   7   4      352.91      336.20     12.40 o 
  -3   7   4       21.60       11.66      6.66 o 
  -2   7   4        1.16        8.70      6.11 o 
  -1   7   4     1023.39      978.48     29.04 o 
   0   7   4      156.05      150.11      6.21 o 
   1   7   4        5.34        6.36      3.94 o 
   2   7   4        1.11        2.78      4.81 o 
   3   7   4      910.52      920.51     45.70 o 
   4   7   4        6.02       -2.96      6.48 o 
   5   7   4      545.42      629.46     19.24 o 
   6   7   4       64.36       31.08      7.22 o 
   7   7   4      296.36      158.57     10.18 o 
   8   7   4        0.36        5.00      6.11 o 
   9   7   4      230.77       69.20      9.07 o 
  10   7   4        1.16      -12.03     12.03 o 
  11   7   4      146.76       75.31     16.65 o 
  -7   8   4      160.35      156.35     17.02 o 
  -6   8   4      179.75      174.30     16.10 o 
  -5   8   4      687.16      646.12     21.83 o 
  -4   8   4      184.50      161.90      9.99 o 
  -3   8   4        7.02        6.48      5.92 o 
  -2   8   4        3.74       14.06      6.11 o 
  -1   8   4      246.39      237.41      7.26 o 
   0   8   4       29.87       28.81      9.07 o 
   1   8   4      411.46      418.70     18.32 o 
   2   8   4      288.66      298.82     11.66 o 
   3   8   4      475.10      473.49     17.58 o 
   4   8   4        0.25        3.15      5.55 o 
   5   8   4      952.35     1142.36     39.78 o 
   6   8   4        6.11      -11.29     11.29 o 
   7   8   4      565.31      471.64     15.17 o 
   8   8   4       48.94       18.13      7.22 o 
   9   8   4       71.18       22.02     14.43 o 
  10   8   4        7.88        9.07     11.29 o 
  -6   9   4       21.05        0.00     13.14 o 
  -5   9   4       87.24       81.78     11.47 o 
  -4   9   4       14.82       25.53     10.73 o 
  -3   9   4      321.00      311.77     11.29 o 
  -2   9   4      179.14      168.75      9.81 o 
  -1   9   4      271.59      272.93      7.46 o 
   0   9   4        3.97        6.69      4.16 o 
   1   9   4      902.20      949.05     35.53 o 
   2   9   4       56.33       63.28      6.85 o 
   3   9   4      882.87     1052.44     36.45 o 
   4   9   4       21.56        6.66      8.70 o 
   5   9   4      259.67      300.11     11.66 o 
   6   9   4       59.75       38.86      7.59 o 
   7   9   4      181.56      106.02      8.88 o 
   8   9   4        2.25       -9.62     12.40 o 
   9   9   4       18.06       -4.63     11.84 o 
  10   9   4       33.31       10.73     14.25 o 
  -5  10   4      207.92      184.29     14.99 o 
  -4  10   4       38.42        8.33     14.62 o 
  -3  10   4      295.04      226.84     16.28 o 
  -2  10   4       85.11       43.30     12.40 o 
  -1  10   4       98.20      106.80      5.36 o 
   0  10   4        9.26        8.53      4.13 o 
   1  10   4      401.68      430.27     26.92 o 
   2  10   4       21.59       29.05      5.74 o 
   3  10   4      308.50      319.54     11.84 o 
   4  10   4      102.22      115.09      9.07 o 
   5  10   4        1.50       -2.22      5.92 o 
   6  10   4       33.77       31.27      9.99 o 
   7  10   4      322.97      320.84     17.95 o 
   8  10   4       52.93       16.28     17.76 o 
   9  10   4       32.56       32.19     18.69 o 
  -4  11   4       14.84       25.72     10.36 o 
  -3  11   4      116.64       74.20     12.21 o 
  -2  11   4       13.15       17.02     10.92 o 
  -1  11   4      188.75      180.60      9.92 o 
   0  11   4        9.68       14.82      6.13 o 
   1  11   4      154.66      198.94     13.41 o 
   2  11   4        6.52       20.72      8.88 o 
   3  11   4       89.93      126.93     11.47 o 
   4  11   4        0.21       -0.74     10.36 o 
   5  11   4       74.35      122.12     14.25 o 
   6  11   4      122.75      131.18     14.43 o 
   7  11   4      116.70       74.94     14.80 o 
   8  11   4       22.61       10.36     11.29 o 
  -1  12   4       69.71       64.87      9.17 o 
   0  12   4        3.30        4.29      7.40 o 
   1  12   4       41.03       59.90      7.25 o 
   2  12   4       44.21       72.16     11.84 o 
   3  12   4       82.04      127.85     12.95 o 
   4  12   4       44.86       63.09     11.84 o 
   5  12   4       85.01      112.31     17.02 o 
   6  12   4        3.25        8.33     12.21 o 
  -4 -10   5      131.43      173.37     18.13 o 
  -3 -10   5       35.74       31.64     15.36 o 
  -2 -10   5       14.02        9.81     15.54 o 
  -1 -10   5        8.52        2.94      8.33 o 
   0 -10   5       58.12       45.15      9.06 o 
   1 -10   5        4.43       -2.87      6.32 o 
   2 -10   5       79.66       59.76     14.62 o 
   3 -10   5       10.22       -8.14      9.62 o 
  -6  -9   5       21.04       19.98     12.40 o 
  -5  -9   5       12.42      -15.73     15.73 o 
  -4  -9   5      128.14      175.59     14.80 o 
  -3  -9   5        4.17       15.91      8.51 o 
  -2  -9   5       50.43       60.69     14.99 o 
  -1  -9   5        0.51       10.20      6.19 o 
   0  -9   5      267.13      272.54     11.33 o 
   1  -9   5        0.43       -2.51      6.70 o 
   2  -9   5      110.70      118.79     14.62 o 
   3  -9   5       18.69       15.91     12.21 o 
   4  -9   5      104.00       89.37     14.80 o 
   5  -9   5       21.04        9.44     11.10 o 
  -7  -8   5        2.24       -1.85      9.07 o 
  -6  -8   5      192.88      203.90     18.13 o 
  -5  -8   5       44.10       50.51     11.10 o 
  -4  -8   5      195.72      226.66     10.55 o 
  -3  -8   5       17.90       20.72      6.66 o 
  -2  -8   5      309.88      324.35     12.03 o 
  -1  -8   5        2.19        7.11      3.73 o 
   0  -8   5       21.45       21.12      4.48 o 
   1  -8   5      134.27      123.65      5.88 o 
   2  -8   5      165.51      151.91      8.88 o 
   3  -8   5        5.26        6.48      5.00 o 
   4  -8   5      168.64      163.56     14.06 o 
   5  -8   5      427.24      414.46     19.43 o 
   6  -8   5       20.53       37.75     11.84 o 
   7  -8   5       46.47       44.59     14.25 o 
  -8  -7   5       90.28       77.34     16.65 o 
  -7  -7   5       24.94       39.04     11.29 o 
  -6  -7   5      372.36      384.49     21.83 o 
  -5  -7   5      246.85      300.49     12.03 o 
  -4  -7   5       37.85       30.16      7.40 o 
  -3  -7   5        4.75       18.13      5.92 o 
  -2  -7   5      220.91      230.91     10.73 o 
  -1  -7   5       15.78       13.27      6.57 o 
   0  -7   5        2.16        0.95      3.73 o 
   1  -7   5      366.07      346.50     28.59 o 
   2  -7   5      236.21      234.62     11.10 o 
   3  -7   5      223.71      192.43     10.18 o 
   4  -7   5      198.42      172.08     10.36 o 
   5  -7   5      203.80      186.51      9.81 o 
   6  -7   5       32.05       39.78     13.69 o 
   7  -7   5      164.46      140.44     15.91 o 
   8  -7   5        1.91        0.00     14.43 o 
  -9  -6   5       43.18       50.70     17.39 o 
  -8  -6   5       86.58       60.87     14.43 o 
  -7  -6   5       36.32       40.89     10.73 o 
  -6  -6   5       41.05       59.58      7.40 o 
  -5  -6   5       32.16       49.59      7.40 o 
  -4  -6   5       25.31       35.90      7.03 o 
  -3  -6   5       32.52       20.54      7.77 o 
  -2  -6   5      379.40      406.69     13.14 o 
  -1  -6   5      466.83      457.98     11.25 o 
   0  -6   5       73.19       59.80      8.70 o 
   1  -6   5       19.23       22.48      4.61 o 
   2  -6   5      413.42      406.69     17.39 o 
   3  -6   5      411.65      364.69     12.95 o 
   4  -6   5      446.82      416.87     15.36 o 
   5  -6   5      103.59       93.81      9.44 o 
   6  -6   5       57.37       54.58      7.59 o 
   7  -6   5      207.73      184.47     15.36 o 
   8  -6   5        1.35       -5.00     10.36 o 
   9  -6   5      122.64      167.64     17.21 o 
  -9  -5   5        8.73        6.11     10.55 o 
  -8  -5   5      136.27      136.92     17.21 o 
  -7  -5   5      109.47      116.38      9.25 o 
  -6  -5   5      243.05      275.14     11.84 o 
  -5  -5   5      157.97      198.90     10.36 o 
  -4  -5   5        6.37       18.13      6.29 o 
  -3  -5   5      375.15      416.68     15.17 o 
  -2  -5   5       87.67       85.48      7.96 o 
  -1  -5   5       28.19       19.21      4.09 o 
   0  -5   5      580.39      588.97     28.68 o 
   1  -5   5      848.50      770.95     18.45 o 
   2  -5   5       85.64       76.05      7.77 o 
   3  -5   5      516.04      506.61     17.58 o 
   4  -5   5       65.39       58.28      8.88 o 
   5  -5   5      752.52      761.94     35.16 o 
   6  -5   5        3.43        5.74      6.29 o 
   7  -5   5      350.00      347.48     12.58 o 
   8  -5   5        7.46        7.96      9.62 o 
   9  -5   5      321.33      366.72     21.28 o 
 -10  -4   5      186.15      188.36     18.69 o 
  -9  -4   5      181.02      154.50     17.39 o 
  -8  -4   5        1.35        2.96      9.25 o 
  -7  -4   5      298.59      326.20     12.40 o 
  -6  -4   5      234.20      260.70     11.66 o 
  -5  -4   5      140.59      153.94     10.55 o 
  -4  -4   5       57.07       48.48      7.59 o 
  -3  -4   5      335.33      329.90     11.84 o 
  -2  -4   5      320.85      291.97     10.73 o 
  -1  -4   5      512.55      458.50     11.61 o 
   0  -4   5      456.83      428.29     11.17 o 
   1  -4   5      878.88      852.83     21.34 o 
   2  -4   5        3.48       11.29      5.37 o 
   3  -4   5      211.41      200.01      9.62 o 
   4  -4   5       53.09       57.91      7.40 o 
   5  -4   5     1386.88     1350.70     47.00 o 
   6  -4   5       12.49       -4.07      6.66 o 
   7  -4   5      290.50      243.87     12.21 o 
   8  -4   5       96.57      108.24      9.25 o 
   9  -4   5      364.82      423.71     20.91 o 
  10  -4   5        0.60        3.15     12.95 o 
 -10  -3   5       37.41       36.27     14.80 o 
  -9  -3   5      193.67      238.50     18.13 o 
  -8  -3   5      106.52      109.72      8.88 o 
  -7  -3   5       21.26       29.79      7.22 o 
  -6  -3   5       71.04       69.39      8.51 o 
  -5  -3   5      617.77      673.50     21.65 o 
  -4  -3   5       42.18       27.01      6.29 o 
  -3  -3   5      311.10      304.56     11.29 o 
  -2  -3   5     1061.81     1182.33     52.73 o 
  -1  -3   5     1188.09     1059.65     28.64 o 
   0  -3   5      358.65      326.75      9.62 o 
   1  -3   5     2068.17     2013.73     46.71 o 
   2  -3   5      504.46      484.96     16.28 o 
   3  -3   5     1094.15     1114.05     50.14 o 
   4  -3   5        1.91       -5.37      5.37 o 
   5  -3   5     2579.71     2561.34     66.05 o 
   6  -3   5      233.13      234.06     11.47 o 
   7  -3   5      641.04      704.77     23.87 o 
   8  -3   5       37.63       37.38      7.96 o 
   9  -3   5      154.47      185.95     15.54 o 
  10  -3   5       29.85       42.74     14.25 o 
  11  -3   5       22.73       50.33     15.54 o 
 -10  -2   5       24.66       12.77     17.39 o 
  -9  -2   5      200.66      221.66     17.95 o 
  -8  -2   5       61.09       88.63      8.51 o 
  -7  -2   5      190.49      194.28     11.66 o 
  -6  -2   5       39.57       32.75      7.22 o 
  -5  -2   5      898.81      912.74     44.78 o 
  -4  -2   5        2.70        9.44      5.74 o 
  -3  -2   5      507.03      411.50     13.69 o 
  -2  -2   5      209.05      180.96      8.14 o 
  -1  -2   5     1156.46     1097.85     24.92 o 
   0  -2   5        0.63       -0.10      2.79 o 
   1  -2   5      469.76      395.47     12.19 o 
   2  -2   5      890.10      884.62     32.19 o 
   3  -2   5      488.15      472.56     17.39 o 
   4  -2   5      596.13      566.74     22.39 o 
   5  -2   5      617.70      637.05     25.35 o 
   6  -2   5        5.12        9.99      6.66 o 
   7  -2   5      430.06      439.26     18.50 o 
   8  -2   5       51.84       49.22      8.33 o 
   9  -2   5       29.75       39.41      7.22 o 
  10  -2   5       51.32       53.29     16.28 o 
  11  -2   5       99.43      141.18     19.80 o 
 -10  -1   5       28.52       30.71     13.69 o 
  -9  -1   5       91.96      104.91     16.47 o 
  -8  -1   5        0.84        2.04      6.11 o 
  -7  -1   5      132.05      126.00      9.62 o 
  -6  -1   5       68.81       55.88      7.59 o 
  -5  -1   5      512.90      531.58     18.50 o 
  -4  -1   5       20.60       18.69      5.74 o 
  -3  -1   5      960.30      870.56     29.79 o 
  -2  -1   5       51.83       68.28      5.92 o 
  -1  -1   5      155.36      119.91      4.57 o 
   0  -1   5      369.45      320.02      9.54 o 
   1  -1   5     2204.43     2097.82     80.95 o 
   2  -1   5       10.56       16.10      4.63 o 
   3  -1   5     4345.45     4568.70     98.06 o 
   4  -1   5      409.82      480.70     19.98 o 
   5  -1   5     2843.01     3083.67     77.34 o 
   6  -1   5        4.78        2.22      5.74 o 
   7  -1   5     2468.84     2460.31     60.87 o 
   8  -1   5      613.03      676.09     21.65 o 
   9  -1   5       67.27       85.30      9.07 o 
  10  -1   5       73.39       58.47     12.21 o 
  11  -1   5      127.23      218.15     20.91 o 
 -10   0   5       23.25       35.53     12.03 o 
  -9   0   5      475.77      533.25     22.57 o 
  -8   0   5       77.48       96.58     10.92 o 
  -7   0   5      388.08      380.23     13.69 o 
  -6   0   5       24.55       11.84      7.59 o 
  -5   0   5     2398.37     2320.99     64.94 o 
  -4   0   5        1.25       -4.63      4.63 o 
  -3   0   5      771.03      695.70     26.09 o 
  -2   0   5       19.96       13.69      5.00 o 
  -1   0   5     2583.37     2478.44     51.73 o 
   0   0   5      170.88      158.42      4.57 o 
   1   0   5     1062.74     1043.75     43.67 o 
   2   0   5      209.42      191.69      7.59 o 
   3   0   5     7135.04     7608.90    128.59 o 
   4   0   5     2105.90     2213.30     72.16 o 
   5   0   5        3.49        2.22      5.55 o 
   6   0   5      561.93      601.34     24.79 o 
   7   0   5      902.96      957.15     43.11 o 
   8   0   5      893.09     1080.38     41.08 o 
   9   0   5       58.18       54.03      8.14 o 
  10   0   5       13.51       21.09      7.40 o 
  11   0   5       76.82       97.88     15.91 o 
  12   0   5       79.81      103.06     19.06 o 
 -10   1   5       13.36       -0.19     17.76 o 
  -9   1   5      363.88      415.39     24.42 o 
  -8   1   5        1.08        2.78      6.85 o 
  -7   1   5      137.97      132.85     10.36 o 
  -6   1   5      275.09      301.60     12.77 o 
  -5   1   5      894.90      872.22     28.49 o 
  -4   1   5      770.76      763.42     28.12 o 
  -3   1   5      389.39      353.59     15.73 o 
  -2   1   5     1041.44     1179.55     53.47 o 
  -1   1   5      365.96      309.11      8.62 o 
   0   1   5     3775.73     3608.78    103.52 o 
   1   1   5     1794.28     1693.60     43.37 o 
   2   1   5     2618.42     2910.86     82.15 o 
   3   1   5     1509.13     1697.81     62.91 o 
   4   1   5      531.85      558.60     22.57 o 
   5   1   5     1485.42     1622.51     58.84 o 
   6   1   5      156.51      162.64      8.88 o 
   7   1   5      818.72      816.90     24.98 o 
   8   1   5      324.20      318.80     13.32 o 
   9   1   5       69.80       75.86      9.44 o 
  10   1   5       38.48       34.79      8.51 o 
  11   1   5       77.17       72.35     19.80 o 
  12   1   5       48.12       37.56     19.80 o 
 -10   2   5        7.61       -9.44     10.36 o 
  -9   2   5      151.77      190.02     16.65 o 
  -8   2   5      137.82      146.17     11.47 o 
  -7   2   5      798.06      822.26     33.12 o 
  -6   2   5       13.39       15.73      6.48 o 
  -5   2   5      332.33      323.24     11.84 o 
  -4   2   5      460.90      416.13     17.58 o 
  -3   2   5      579.00      522.70     20.35 o 
  -2   2   5      328.48      369.13     16.47 o 
  -1   2   5      755.37      720.29     18.43 o 
   0   2   5       31.74       31.01      6.01 o 
   1   2   5      395.95      379.50     10.82 o 
   2   2   5      604.56      655.74     24.79 o 
   3   2   5     6646.16     7303.04    124.89 o 
   4   2   5      778.87      820.41     29.05 o 
   5   2   5      496.80      506.24     18.13 o 
   6   2   5      878.34      934.57     32.01 o 
   7   2   5       37.02       13.14      7.22 o 
   8   2   5      678.95      748.99     24.24 o 
   9   2   5       98.78       91.40     10.18 o 
  10   2   5      149.72      200.57     11.47 o 
  11   2   5       61.89       91.03     17.02 o 
  12   2   5       76.73      158.94     17.95 o 
 -10   3   5       14.10        9.07     13.14 o 
  -9   3   5      244.00      254.97     17.95 o 
  -8   3   5       85.52       92.88      8.88 o 
  -7   3   5      279.51      284.57     12.03 o 
  -6   3   5      106.44      134.15      9.81 o 
  -5   3   5      312.66      298.08     14.06 o 
  -4   3   5       99.05       86.22      7.40 o 
  -3   3   5      336.16      316.58     11.66 o 
  -2   3   5     1649.31     1547.57     60.87 o 
  -1   3   5     4229.07     3999.45     64.69 o 
   0   3   5      847.62      863.18     21.52 o 
   1   3   5     1615.10     1638.06     43.17 o 
   2   3   5     5460.45     5981.21    110.65 o 
   3   3   5     3522.63     3894.65     94.55 o 
   4   3   5     1626.29     1908.75     66.24 o 
   5   3   5       71.61       48.11      6.48 o 
   6   3   5      666.51      646.49     22.76 o 
   7   3   5      508.47      478.11     16.47 o 
   8   3   5      492.81      388.00     13.88 o 
   9   3   5      151.50      108.24     11.10 o 
  10   3   5      165.92      145.80     10.73 o 
  11   3   5       18.01       -3.33     18.87 o 
  12   3   5       38.40       59.39     15.17 o 
  -9   4   5      167.64      183.36     16.65 o 
  -8   4   5       15.13       15.17      9.99 o 
  -7   4   5      720.55      682.38     26.09 o 
  -6   4   5      750.75      721.61     31.64 o 
  -5   4   5      287.10      278.28     11.84 o 
  -4   4   5        6.39        2.96      5.55 o 
  -3   4   5     1826.04     1576.44     54.77 o 
  -2   4   5     3864.12     3763.46     88.07 o 
  -1   4   5       34.83       26.40      3.98 o 
   0   4   5       24.07       11.47      2.75 o 
   1   4   5      951.69     1024.52     34.45 o 
   2   4   5      116.07      115.09      6.29 o 
   3   4   5      262.76      276.25     10.18 o 
   4   4   5     1359.16     1465.79     57.54 o 
   5   4   5      697.78      759.72     26.83 o 
   6   4   5     1001.07     1032.45     45.33 o 
   7   4   5        1.57        7.77      6.11 o 
   8   4   5      528.13      472.56     15.17 o 
   9   4   5       92.52       74.75      9.99 o 
  10   4   5      468.73      527.33     22.39 o 
  11   4   5        0.85        5.55     13.14 o 
  12   4   5       30.67       29.97     14.06 o 
  -9   5   5       19.41       40.34     13.32 o 
  -8   5   5       95.81       99.36     16.10 o 
  -7   5   5      301.87      304.37     11.66 o 
  -6   5   5      224.35      232.02     11.29 o 
  -5   5   5        1.90        5.37      6.11 o 
  -4   5   5      694.23      629.09     20.72 o 
  -3   5   5      259.58      282.72     10.73 o 
  -2   5   5      833.29      741.04     25.53 o 
  -1   5   5       50.56       28.99      3.90 o 
   0   5   5      705.22      665.67     17.06 o 
   1   5   5     3344.48     3357.16     96.49 o 
   2   5   5     2405.59     2661.99     75.49 o 
   3   5   5       11.80       10.36      4.81 o 
   4   5   5     1338.52     1438.04     57.36 o 
   5   5   5      365.82      384.12     17.02 o 
   6   5   5      808.04      811.90     28.68 o 
   7   5   5       46.84       31.08      8.51 o 
   8   5   5      377.93      184.84     12.21 o 
   9   5   5       10.65       -6.66      6.66 o 
  10   5   5      181.14      101.40     16.10 o 
  11   5   5        1.57      -12.40     12.40 o 
  12   5   5        0.68       -3.70     15.17 o 
  -8   6   5       14.34       20.35     10.55 o 
  -7   6   5      391.72      358.03     19.43 o 
  -6   6   5      217.76      213.34     10.36 o 
  -5   6   5       63.70       51.44      7.59 o 
  -4   6   5      194.13      176.52     10.18 o 
  -3   6   5      735.82      665.17     24.24 o 
  -2   6   5      989.43      956.04     44.59 o 
  -1   6   5      213.70      212.28      6.47 o 
   0   6   5      336.69      321.00     12.49 o 
   1   6   5      135.64      154.18      6.38 o 
   2   6   5      492.65      567.29     22.20 o 
   3   6   5      151.19      166.71      8.88 o 
   4   6   5       96.21       89.55      7.96 o 
   5   6   5      314.90      331.94     11.47 o 
   6   6   5     1890.88     2062.13     55.69 o 
   7   6   5       29.55       14.06      7.22 o 
   8   6   5       89.37       49.22      8.51 o 
   9   6   5       30.32        0.00      6.48 o 
  10   6   5      164.21       91.77     15.73 o 
  11   6   5        0.01       33.68     12.03 o 
  -8   7   5       16.97       20.91     11.29 o 
  -7   7   5      135.69      132.29     16.47 o 
  -6   7   5      490.08      431.30     22.39 o 
  -5   7   5       74.56       82.89      8.14 o 
  -4   7   5      633.66      554.34     16.84 o 
  -3   7   5       11.55        6.11      5.92 o 
  -2   7   5      413.87      398.73     12.58 o 
  -1   7   5      217.80      203.65     14.89 o 
   0   7   5      534.29      515.78     12.86 o 
   1   7   5      361.09      368.78     30.25 o 
   2   7   5      588.39      702.74     24.61 o 
   3   7   5      541.64      577.66     23.31 o 
   4   7   5     1968.27     2118.20     59.95 o 
   5   7   5       33.62       29.97      7.77 o 
   6   7   5      534.82      557.86     18.87 o 
   7   7   5        1.99        2.96      6.29 o 
   8   7   5      319.32      113.05     11.47 o 
   9   7   5        0.85       -1.30      9.44 o 
  10   7   5      109.70       19.80     12.58 o 
  11   7   5       28.29       22.02     14.62 o 
  -7   8   5      126.11       69.39     17.95 o 
  -6   8   5      422.25      335.83     20.35 o 
  -5   8   5        1.53        7.59      9.25 o 
  -4   8   5      304.81      290.31     13.14 o 
  -3   8   5      260.89      233.88     10.73 o 
  -2   8   5      214.26      220.55     11.10 o 
  -1   8   5       59.43       52.08      4.95 o 
   0   8   5     1064.70     1018.60     25.25 o 
   1   8   5        5.40        7.17      4.35 o 
   2   8   5      378.46      403.55     16.84 o 
   3   8   5        0.75        2.78      5.92 o 
   4   8   5      689.29      752.32     34.42 o 
   5   8   5        8.11       -6.48      6.48 o 
   6   8   5      501.11      623.17     29.05 o 
   7   8   5       86.18       54.21      7.96 o 
   8   8   5      115.99       57.17      8.14 o 
   9   8   5        2.74       -7.59     12.40 o 
  10   8   5       67.12       35.16     13.88 o 
  -6   9   5      142.42      120.27     16.10 o 
  -5   9   5       13.16       14.62      9.25 o 
  -4   9   5      532.74      535.84     19.80 o 
  -3   9   5        0.21       -2.41      4.63 o 
  -2   9   5       82.36       55.51      7.22 o 
  -1   9   5        6.09        0.15      4.53 o 
   0   9   5      199.07      194.97      6.54 o 
   1   9   5        6.21        6.93      3.58 o 
   2   9   5      406.88      486.62     17.02 o 
   3   9   5       58.44       45.33      7.59 o 
   4   9   5      462.67      608.00     27.38 o 
   5   9   5       19.25       21.46      7.77 o 
   6   9   5      236.63      263.11     11.29 o 
   7   9   5       11.41       -2.78      5.74 o 
   8   9   5       92.97       46.63     13.14 o 
   9   9   5        2.90       -0.74      9.62 o 
  10   9   5       30.33       23.50     13.51 o 
  -5  10   5       13.36        7.59     13.32 o 
  -4  10   5      131.84       89.37     12.77 o 
  -3  10   5        1.13       -7.96      7.96 o 
  -2  10   5       37.94       38.12      9.44 o 
  -1  10   5       68.21       67.01      5.46 o 
   0  10   5      388.83      430.32     10.30 o 
   1  10   5        0.01       -3.33      3.33 o 
   2  10   5      518.00      562.85     23.13 o 
   3  10   5        1.32        3.89      5.37 o 
   4  10   5      214.32      296.23     11.29 o 
   5  10   5       66.12       59.21      7.03 o 
   6  10   5      248.31      339.71     17.76 o 
   7  10   5       57.05        9.62     13.88 o 
   8  10   5       39.93       18.50     11.84 o 
   9  10   5        1.05      -11.29     11.29 o 
  -3  11   5       11.35       -1.85     11.29 o 
  -2  11   5      176.35      179.29     17.58 o 
  -1  11   5        2.57       -0.31      6.75 o 
   0  11   5      264.99      299.75     12.67 o 
   1  11   5        0.89       -0.42      5.35 o 
   2  11   5      162.52      212.41     16.28 o 
   3  11   5        0.16        5.18      8.88 o 
   4  11   5      149.51      182.62     17.76 o 
   5  11   5        0.22       -5.74      7.59 o 
   6  11   5       68.05       91.77     12.95 o 
   7  11   5       93.76       87.70     17.58 o 
   8  11   5       22.15       -2.22     10.73 o 
  -1  12   5        1.12        7.84      6.01 o 
   0  12   5      134.91      164.66     10.86 o 
   1  12   5        0.73       -2.92      8.97 o 
   2  12   5       73.64       97.51     12.77 o 
   3  12   5        9.32       -2.59     14.62 o 
   4  12   5       39.95       34.23     13.69 o 
   5  12   5       19.03       13.32     15.73 o 
   6  12   5       84.76       92.33     18.69 o 
  -3 -10   6      130.30      156.90     14.80 o 
  -2 -10   6       19.29       28.31     12.58 o 
  -1 -10   6       58.83       75.76      8.46 o 
   0 -10   6        4.47        3.31      8.51 o 
   1 -10   6       62.43       47.07      8.72 o 
   2 -10   6       21.06       24.98     12.03 o 
  -5  -9   6       32.48       66.05     12.77 o 
  -4  -9   6        0.57        1.67      9.81 o 
  -3  -9   6      222.09      259.59     17.02 o 
  -2  -9   6      156.19      148.76     13.88 o 
  -1  -9   6      101.04      121.44      9.24 o 
   0  -9   6       39.42       40.72     17.49 o 
   1  -9   6      226.24      239.07     19.43 o 
   2  -9   6       40.82       29.97     14.62 o 
   3  -9   6      108.29       96.21     13.32 o 
   4  -9   6       57.03       29.60     13.88 o 
  -6  -8   6       39.57       44.96     12.77 o 
  -5  -8   6      130.72      149.69     15.17 o 
  -4  -8   6      150.70      142.66     14.06 o 
  -3  -8   6      199.00      213.52     14.80 o 
  -2  -8   6       61.52       71.98      7.22 o 
  -1  -8   6      101.30       97.72      5.30 o 
   0  -8   6        5.35        7.15      3.89 o 
   1  -8   6      124.01      128.88      6.11 o 
   2  -8   6       23.32       16.65      8.88 o 
   3  -8   6       18.18       32.56     10.18 o 
   4  -8   6      240.28      209.45     15.73 o 
   5  -8   6        5.27       11.29      9.99 o 
   6  -8   6       28.51       31.08     12.03 o 
  -7  -7   6      108.64       98.80     14.43 o 
  -6  -7   6       90.84       83.08     11.84 o 
  -5  -7   6       57.84       51.44     11.29 o 
  -4  -7   6      139.31      141.55      8.88 o 
  -3  -7   6      215.52      242.57     11.29 o 
  -2  -7   6       47.09       50.51      7.03 o 
  -1  -7   6       53.06       64.23      5.27 o 
   0  -7   6      174.47      174.59      7.86 o 
   1  -7   6       31.36       29.78      4.58 o 
   2  -7   6      176.66      194.46     10.18 o 
   3  -7   6      302.51      264.40     11.29 o 
   4  -7   6      278.96      226.10     10.36 o 
   5  -7   6      159.02      113.24     13.32 o 
   6  -7   6      263.81      251.45     16.65 o 
   7  -7   6       71.95       79.56     13.69 o 
  -8  -6   6       40.20       40.89     14.25 o 
  -7  -6   6      291.49      305.67     20.35 o 
  -6  -6   6      167.50      165.04     14.62 o 
  -5  -6   6       85.99      114.72      8.70 o 
  -4  -6   6        6.54        1.48      6.29 o 
  -3  -6   6      209.40      223.33     11.47 o 
  -2  -6   6      114.94      123.04      9.07 o 
  -1  -6   6       75.40       79.45      7.96 o 
   0  -6   6      499.85      528.38     13.02 o 
   1  -6   6      239.76      240.66      7.98 o 
   2  -6   6      592.61      560.45     28.49 o 
   3  -6   6      666.76      603.19     17.95 o 
   4  -6   6     1116.89     1026.90     34.42 o 
   5  -6   6       11.10       11.29      6.11 o 
   6  -6   6       92.31       74.57     12.03 o 
   7  -6   6       27.13       35.71      9.99 o 
   8  -6   6      157.76      169.49     18.50 o 
  -9  -5   6       65.01       39.60     14.25 o 
  -8  -5   6       89.19       94.36     15.36 o 
  -7  -5   6      205.36      214.45     15.36 o 
  -6  -5   6      256.81      289.75     11.66 o 
  -5  -5   6        5.85        8.33      6.29 o 
  -4  -5   6      455.58      457.02     16.47 o 
  -3  -5   6        9.99        7.40      6.29 o 
  -2  -5   6      400.95      403.36     14.06 o 
  -1  -5   6      433.80      408.76     11.10 o 
   0  -5   6     2178.88     2155.78     40.42 o 
   1  -5   6       82.39       76.10      5.23 o 
   2  -5   6      421.14      408.54     14.99 o 
   3  -5   6      107.84       84.00      8.14 o 
   4  -5   6      815.87      767.12     34.97 o 
   5  -5   6      200.58      209.64     10.73 o 
   6  -5   6       28.07       27.57      7.22 o 
   7  -5   6        0.86       -4.26      5.37 o 
   8  -5   6      396.07      419.64     21.65 o 
   9  -5   6        6.33       14.62     12.58 o 
  -9  -4   6       92.86      126.93     16.28 o 
  -8  -4   6      299.71      297.89     20.17 o 
  -7  -4   6       24.56       28.49      6.85 o 
  -6  -4   6      217.54      218.52     10.73 o 
  -5  -4   6        1.27        8.88      6.29 o 
  -4  -4   6      259.57      246.83     11.66 o 
  -3  -4   6      357.37      358.03     12.95 o 
  -2  -4   6      100.44      107.32      9.07 o 
  -1  -4   6      125.63      118.15      5.82 o 
   0  -4   6      292.09      293.19     12.03 o 
   1  -4   6      984.33      967.61     57.36 o 
   2  -4   6      233.29      224.44     10.18 o 
   3  -4   6       70.67       78.82      7.77 o 
   4  -4   6      664.19      645.38     23.50 o 
   5  -4   6        3.57        9.07      6.85 o 
   6  -4   6      495.22      475.71     17.58 o 
   7  -4   6      396.20      401.51     13.88 o 
   8  -4   6      331.11      350.81     19.24 o 
   9  -4   6        0.01      -13.32     13.32 o 
  10  -4   6      221.50      311.40     21.46 o 
  -9  -3   6       14.87        0.74     17.76 o 
  -8  -3   6      150.68      167.08     15.91 o 
  -7  -3   6       71.90       66.05      8.33 o 
  -6  -3   6      210.29      222.03     11.10 o 
  -5  -3   6       80.96       71.61      8.14 o 
  -4  -3   6      105.69      121.93     10.73 o 
  -3  -3   6       10.34       13.51      5.92 o 
  -2  -3   6      867.02      938.28     44.59 o 
  -1  -3   6      641.30      587.64     15.37 o 
   0  -3   6     2751.88     2768.95     91.13 o 
   1  -3   6       58.43       59.42      4.51 o 
   2  -3   6     2073.03     1989.79     63.83 o 
   3  -3   6       76.81       89.18      7.40 o 
   4  -3   6      778.32      709.03     27.20 o 
   5  -3   6        0.63       -5.74      5.74 o 
   6  -3   6     1729.04     1762.94     50.51 o 
   7  -3   6       25.84       17.02      6.85 o 
   8  -3   6      417.10      480.33     15.17 o 
   9  -3   6      109.23      105.84     13.88 o 
  10  -3   6      238.69      318.06     22.20 o 
 -10  -2   6      224.23      249.97     23.87 o 
  -9  -2   6       59.48       64.39     14.62 o 
  -8  -2   6      152.42      166.52     15.91 o 
  -7  -2   6       75.89       87.89      8.70 o 
  -6  -2   6      433.43      443.88     14.99 o 
  -5  -2   6       12.69       14.43      6.66 o 
  -4  -2   6      338.94      299.56     12.03 o 
  -3  -2   6       21.57       13.32      5.92 o 
  -2  -2   6     2796.08     2900.31     76.79 o 
  -1  -2   6       37.90       39.33      3.99 o 
   0  -2   6      325.97      282.70     12.77 o 
   1  -2   6      210.73      208.97      6.21 o 
   2  -2   6      574.05      598.93     23.31 o 
   3  -2   6       84.66       54.77      6.85 o 
   4  -2   6     3057.75     3133.63     76.79 o 
   5  -2   6       44.32       37.19      7.59 o 
   6  -2   6     2078.41     2202.39     58.65 o 
   7  -2   6      443.92      450.54     15.36 o 
   8  -2   6      231.83      244.05     16.10 o 
   9  -2   6       33.19       40.34      7.22 o 
  10  -2   6      112.22      190.39     17.02 o 
  11  -2   6      186.37      233.13     19.61 o 
 -10  -1   6      215.15      195.20     21.83 o 
  -9  -1   6        1.41       -4.63     11.10 o 
  -8  -1   6       43.22       64.94      7.96 o 
  -7  -1   6      162.32      164.86      9.99 o 
  -6  -1   6      569.66      624.47     20.91 o 
  -5  -1   6       37.42       45.52      7.96 o 
  -4  -1   6     1992.12     2021.80     60.87 o 
  -3  -1   6        0.31        4.26      6.11 o 
  -2  -1   6     1077.08     1036.53     49.22 o 
  -1  -1   6      133.45      149.39      5.30 o 
   0  -1   6     3410.64     3033.88     56.06 o 
   1  -1   6      284.41      246.38     12.49 o 
   2  -1   6     6716.78     6722.06    117.49 o 
   3  -1   6      849.79      862.41     29.79 o 
   4  -1   6     3328.45     3333.46     81.23 o 
   5  -1   6       53.11       53.29      7.22 o 
   6  -1   6      828.98      866.11     27.57 o 
   7  -1   6      252.44      234.62     11.10 o 
   8  -1   6      101.80      111.39     10.73 o 
   9  -1   6       23.09       13.32      7.22 o 
  10  -1   6        4.52       14.43     12.21 o 
  11  -1   6       90.69       91.77     18.13 o 
 -10   0   6      168.80      198.90     20.91 o 
  -9   0   6        7.44       18.13     12.58 o 
  -8   0   6      140.73      161.53      9.44 o 
  -7   0   6        0.79       12.21      6.66 o 
  -6   0   6     1748.85     1773.49     48.85 o 
  -5   0   6       82.99       86.78      8.14 o 
  -4   0   6      458.99      437.59     15.36 o 
  -3   0   6      196.07      208.16      9.25 o 
  -2   0   6     1653.51     1624.17     60.13 o 
  -1   0   6      148.84      187.10      5.74 o 
   0   0   6       62.20      106.19      4.38 o 
   1   0   6      110.49      152.36      4.97 o 
   2   0   6     3343.03     3572.70     87.89 o 
   3   0   6      650.96      746.03     28.31 o 
   4   0   6        3.74       14.25      5.00 o 
   5   0   6      143.80      121.75      8.33 o 
   6   0   6     1753.73     1838.07     58.65 o 
   7   0   6      213.51      181.14     10.55 o 
   8   0   6       37.84       52.36      8.70 o 
   9   0   6       54.88       82.52      9.44 o 
  10   0   6       90.64      123.41     14.80 o 
  11   0   6       74.05      118.60     17.76 o 
 -10   1   6      295.83      354.51     22.57 o 
  -9   1   6        4.79        2.78     15.91 o 
  -8   1   6      250.11      261.26     11.10 o 
  -7   1   6        0.23       -2.96      6.11 o 
  -6   1   6      858.33      845.21     35.16 o 
  -5   1   6      122.78      115.64      8.88 o 
  -4   1   6      294.26      319.73     11.29 o 
  -3   1   6      124.92      152.46      8.14 o 
  -2   1   6      263.44      236.47      9.25 o 
  -1   1   6      365.51      422.29     10.82 o 
   0   1   6     1882.19     1711.92     52.83 o 
   1   1   6       29.81       33.95      3.53 o 
   2   1   6    10235.35    11121.09    154.13 o 
   3   1   6      730.38      840.03     29.97 o 
   4   1   6     3835.95     3835.62     90.29 o 
   5   1   6      213.76      219.07      9.44 o 
   6   1   6     1936.95     2125.04     62.17 o 
   7   1   6      395.23      348.59     12.58 o 
   8   1   6       65.09       50.33      9.25 o 
   9   1   6      102.56       96.95     10.18 o 
  10   1   6       33.20       35.16      8.14 o 
  11   1   6       80.48       72.72     16.47 o 
  12   1   6      171.23      322.50     22.20 o 
  -9   2   6       35.47       47.74     13.88 o 
  -8   2   6      600.93      612.26     23.31 o 
  -7   2   6       19.46       19.61      6.66 o 
  -6   2   6      120.96      113.79      8.88 o 
  -5   2   6       16.79       22.94      6.29 o 
  -4   2   6     1291.71     1246.35     47.92 o 
  -3   2   6        4.29        9.99      6.11 o 
  -2   2   6      622.97      493.28     17.39 o 
  -1   2   6       11.92        4.72      4.81 o 
   0   2   6     6828.36     6879.90    145.80 o 
   1   2   6     4157.76     4677.43     75.03 o 
   2   2   6     6463.25     6895.43    121.56 o 
   3   2   6      729.09      719.76     25.72 o 
   4   2   6     1190.13     1283.91     53.10 o 
   5   2   6      630.31      681.64     26.09 o 
   6   2   6       24.45       17.95      6.11 o 
   7   2   6      485.80      472.56     16.47 o 
   8   2   6        6.05       -2.59      7.59 o 
   9   2   6      243.46      279.21     12.77 o 
  10   2   6       28.94       27.94      7.40 o 
  11   2   6      101.02      135.63     19.24 o 
  12   2   6       50.24       40.34     18.32 o 
  -9   3   6       20.29       21.65     13.14 o 
  -8   3   6      696.72      741.96     25.53 o 
  -7   3   6      414.37      398.18     13.32 o 
  -6   3   6      252.11      235.54     11.66 o 
  -5   3   6      204.48      180.96     10.92 o 
  -4   3   6      345.68      325.46     12.21 o 
  -3   3   6     2005.05     1775.16     59.21 o 
  -2   3   6     1826.68     1626.76     57.73 o 
  -1   3   6      233.11      210.44      5.82 o 
   0   3   6     3078.32     3115.32     56.65 o 
   1   3   6      890.65      906.42     27.20 o 
   2   3   6     3306.25     3640.42     87.33 o 
   3   3   6      176.32      212.41      8.88 o 
   4   3   6       84.61       74.75      6.85 o 
   5   3   6     1038.38     1022.83     48.29 o 
   6   3   6        4.44        9.81      5.92 o 
   7   3   6      150.32      103.25      9.44 o 
   8   3   6       11.04       -2.04      7.22 o 
   9   3   6      520.34      412.06     14.80 o 
  10   3   6       45.02       20.72      7.96 o 
  11   3   6        5.90       -9.81     17.21 o 
  12   3   6       78.55       66.42     22.57 o 
  -9   4   6       76.23       80.30     13.69 o 
  -8   4   6      452.66      415.39     20.91 o 
  -7   4   6      199.08      197.98      9.99 o 
  -6   4   6        3.00       -0.74      5.55 o 
  -5   4   6       22.48       16.28      6.66 o 
  -4   4   6      307.54      287.72     13.51 o 
  -3   4   6      131.90      113.79      8.51 o 
  -2   4   6     1768.64     1762.20     59.76 o 
  -1   4   6      141.36      176.64      5.76 o 
   0   4   6     1936.62     1876.83     75.68 o 
   1   4   6      152.55      174.06      5.48 o 
   2   4   6      530.57      563.41     19.98 o 
   3   4   6      414.93      453.87     18.13 o 
   4   4   6      232.38      257.93      9.99 o 
   5   4   6     1672.55     1843.99     61.24 o 
   6   4   6        4.72        3.52      5.74 o 
   7   4   6      239.43      235.91     10.92 o 
   8   4   6      199.96      163.38     11.10 o 
   9   4   6      495.14      473.49     15.17 o 
  10   4   6      112.09       84.00     13.32 o 
  11   4   6       19.41        8.51     16.28 o 
  12   4   6       15.99        1.67     16.10 o 
  -8   5   6      185.67      197.98     17.21 o 
  -7   5   6       42.56       51.81     15.54 o 
  -6   5   6       91.01       99.73      8.51 o 
  -5   5   6       78.23       71.42      8.51 o 
  -4   5   6     1287.52     1190.84     40.89 o 
  -3   5   6      225.93      202.79     10.36 o 
  -2   5   6      815.15      730.67     25.90 o 
  -1   5   6      646.50      605.27     16.56 o 
   0   5   6     1442.52     1460.75     91.87 o 
   1   5   6      663.01      604.00     16.22 o 
   2   5   6      418.60      457.57     17.02 o 
   3   5   6     1808.31     1932.24     64.94 o 
   4   5   6       44.54       38.30      6.48 o 
   5   5   6      627.01      618.36     24.42 o 
   6   5   6      146.98      161.90     10.18 o 
   7   5   6      876.86      556.93     18.87 o 
   8   5   6       27.34       -1.48      7.22 o 
   9   5   6      274.97      116.20     12.58 o 
  10   5   6       24.52      -11.47     14.06 o 
  11   5   6        2.64        6.85     11.29 o 
  12   5   6        9.79       24.24     11.84 o 
  -8   6   6      137.87      165.04     17.21 o 
  -7   6   6      268.65      249.05     17.39 o 
  -6   6   6       43.70       29.42      5.92 o 
  -5   6   6       27.21       34.79      7.59 o 
  -4   6   6      368.33      313.07     13.51 o 
  -3   6   6      605.69      552.68     19.80 o 
  -2   6   6      334.20      334.53     11.84 o 
  -1   6   6      562.69      536.36     13.54 o 
   0   6   6      638.81      593.76     14.16 o 
   1   6   6      465.41      500.38     12.86 o 
   2   6   6      219.01      216.30      9.25 o 
   3   6   6      699.87      841.51     29.23 o 
   4   6   6       77.25       79.56      7.96 o 
   5   6   6     1852.06     2128.00     58.84 o 
   6   6   6       44.68       15.73      7.22 o 
   7   6   6       76.55       53.10      8.14 o 
   8   6   6       12.91       -2.41      6.85 o 
   9   6   6       84.36       28.86      8.70 o 
  10   6   6       49.58       13.69     15.73 o 
  11   6   6        3.11      -10.73     12.58 o 
  -7   7   6      103.24       96.95     15.73 o 
  -6   7   6      163.08      175.41     14.25 o 
  -5   7   6      497.49      446.66     20.35 o 
  -4   7   6      160.47      136.18      8.70 o 
  -3   7   6      152.11      139.14      8.70 o 
  -2   7   6      518.47      468.86     17.58 o 
  -1   7   6      492.71      428.50      9.68 o 
   0   7   6      140.36      116.72     16.00 o 
   1   7   6      131.31      136.28      5.82 o 
   2   7   6        3.12        8.88      5.18 o 
   3   7   6     1030.75     1200.46     47.37 o 
   4   7   6        3.29        9.25      5.74 o 
   5   7   6      524.88      569.15     21.65 o 
   6   7   6       53.14       18.87      7.40 o 
   7   7   6      139.23       34.23      8.51 o 
   8   7   6        8.97        4.63      6.29 o 
   9   7   6       68.52       21.09     13.32 o 
  10   7   6        6.81        3.33     12.40 o 
  11   7   6       16.10       18.87     17.39 o 
  -6   8   6       68.55       49.22     12.95 o 
  -5   8   6      392.61      346.00     17.76 o 
  -4   8   6      339.57      315.47     10.92 o 
  -3   8   6       14.40       14.99      5.74 o 
  -2   8   6       12.05       10.36      5.74 o 
  -1   8   6      394.91      393.35      8.94 o 
   0   8   6       22.11       21.93      3.99 o 
   1   8   6      213.55      216.70      8.88 o 
   2   8   6        4.16        7.59      5.55 o 
   3   8   6      636.73      799.87     35.90 o 
   4   8   6      186.90      181.70     10.18 o 
   5   8   6      686.68      821.52     31.08 o 
   6   8   6       81.02       62.72      8.33 o 
   7   8   6        8.08       -5.74      5.74 o 
   8   8   6       21.72        7.40      5.55 o 
   9   8   6       33.41        2.59     13.88 o 
  10   8   6        3.22        1.11     10.36 o 
  -6   9   6       62.76       75.12     16.47 o 
  -5   9   6      143.59      140.62     13.51 o 
  -4   9   6       28.45        9.99     11.66 o 
  -3   9   6       22.33        1.85     11.84 o 
  -2   9   6        1.29       13.69      8.51 o 
  -1   9   6      296.62      273.01      9.90 o 
   0   9   6       12.41        3.79      4.06 o 
   1   9   6      575.89      575.42     17.66 o 
   2   9   6       29.90       26.46      5.74 o 
   3   9   6      624.65      789.70     30.71 o 
   4   9   6       15.39       14.80      5.92 o 
   5   9   6      208.07      252.19     11.84 o 
   6   9   6        0.13       -3.15      5.18 o 
   7   9   6       75.58       39.97     12.77 o 
   8   9   6        3.24        6.48     11.66 o 
   9   9   6       79.30       20.35     13.69 o 
  10   9   6       30.24       16.47     12.95 o 
  -4  10   6       28.70        9.81     11.84 o 
  -3  10   6      137.28      125.26     13.88 o 
  -2  10   6       60.33       68.65     12.21 o 
  -1  10   6      261.30      281.53     12.10 o 
   0  10   6        1.24        5.45      3.20 o 
   1  10   6      499.51      489.94     14.61 o 
   2  10   6        3.19        5.92      5.18 o 
   3  10   6      222.27      279.58     11.10 o 
   4  10   6       40.19       33.68      6.48 o 
   5  10   6      134.36      189.84     16.47 o 
   6  10   6       45.34       48.66     10.92 o 
   7  10   6       21.85       10.73     12.77 o 
   8  10   6       13.45       -4.81     11.84 o 
   9  10   6        0.91        0.93     14.25 o 
  -3  11   6       97.74       66.80     12.03 o 
  -2  11   6        0.89       -1.11      9.44 o 
  -1  11   6      111.30      109.25     14.99 o 
   0  11   6       10.50       20.83     11.75 o 
   1  11   6      238.77      258.64     17.76 o 
   2  11   6       42.65       40.52      9.25 o 
   3  11   6       85.18       98.06     13.51 o 
   4  11   6       19.58        5.18      9.62 o 
   5  11   6        1.44        5.74      9.25 o 
   6  11   6      111.91      131.37     15.73 o 
   7  11   6       16.72        6.11     11.10 o 
   8  11   6        1.75      -10.73     10.73 o 
  -1  12   6      165.60      191.84     10.69 o 
   0  12   6        5.13       16.65      6.13 o 
   1  12   6       62.57       67.97     12.86 o 
   2  12   6       19.83        9.99      9.99 o 
   3  12   6       11.49       -5.00      9.07 o 
   4  12   6        5.43       -5.92     10.73 o 
   5  12   6       39.90       61.24     12.77 o 
   6  12   6       75.92       86.78     13.69 o 
  -4  -9   7      104.29      114.16     14.25 o 
  -3  -9   7       16.89       23.50     13.14 o 
  -2  -9   7      283.21      350.07     21.65 o 
  -1  -9   7      108.27      101.76      9.42 o 
   0  -9   7      128.23      128.76     10.27 o 
   1  -9   7       59.24       67.08      8.83 o 
   2  -9   7      101.27      106.58     15.54 o 
   3  -9   7       76.65       80.12     11.84 o 
  -5  -8   7       15.75       17.58     11.29 o 
  -4  -8   7      366.94      372.46     18.87 o 
  -3  -8   7       82.54       64.57     11.47 o 
  -2  -8   7      105.40       95.47     14.06 o 
  -1  -8   7      109.28      115.00     10.64 o 
   0  -8   7      186.46      181.89     17.39 o 
   1  -8   7        4.98        6.09      9.15 o 
   2  -8   7      336.10      304.37     19.80 o 
   3  -8   7      115.67      123.97     14.62 o 
   4  -8   7        2.71       21.09     11.84 o 
   5  -8   7       46.72       28.68     13.14 o 
  -7  -7   7       21.03       18.87     13.32 o 
  -6  -7   7       48.50       42.19     12.40 o 
  -5  -7   7       94.12       96.58     15.36 o 
  -4  -7   7      245.57      250.90     18.13 o 
  -3  -7   7       87.89       85.48     11.84 o 
  -2  -7   7      972.33     1003.96     28.68 o 
  -1  -7   7      102.65      100.08      5.56 o 
   0  -7   7       62.46       68.16      5.09 o 
   1  -7   7      138.93      121.80      6.29 o 
   2  -7   7      245.97      222.59     10.18 o 
   3  -7   7      405.58      391.33     11.84 o 
   4  -7   7        2.38       -2.96     10.18 o 
   5  -7   7      396.22      349.52     19.43 o 
   6  -7   7       18.82       14.80     10.73 o 
   7  -7   7      101.20      120.64     14.62 o 
  -7  -6   7       77.81       77.90     13.69 o 
  -6  -6   7      385.26      397.99     19.43 o 
  -5  -6   7       76.30       78.45     11.47 o 
  -4  -6   7      184.42      180.03      9.62 o 
  -3  -6   7      571.20      578.95     26.83 o 
  -2  -6   7      469.30      472.01     23.31 o 
  -1  -6   7        6.45        3.57      4.18 o 
   0  -6   7      190.61      188.02      7.07 o 
   1  -6   7      617.65      583.58     18.82 o 
   2  -6   7       82.21       71.61      8.33 o 
   3  -6   7      587.56      527.14     16.10 o 
   4  -6   7        8.02       10.36      8.33 o 
   5  -6   7      158.13      153.76      9.07 o 
   6  -6   7        1.34       -8.70      8.70 o 
   7  -6   7       42.89       53.84     13.69 o 
   8  -6   7       79.92       49.96     14.25 o 
  -8  -5   7       72.15       40.89     16.65 o 
  -7  -5   7      335.07      316.95     21.28 o 
  -6  -5   7      280.27      262.00     17.02 o 
  -5  -5   7       80.43       98.25      8.14 o 
  -4  -5   7        2.56       -2.59      5.74 o 
  -3  -5   7       63.77       71.61      7.77 o 
  -2  -5   7      240.22      249.60     10.92 o 
  -1  -5   7      105.78      108.15      6.75 o 
   0  -5   7      156.20      156.03      6.61 o 
   1  -5   7      996.26      967.06     26.81 o 
   2  -5   7      139.80      139.88      9.25 o 
   3  -5   7      693.34      646.67     22.02 o 
   4  -5   7      166.23      153.76      9.62 o 
   5  -5   7      354.79      323.24     12.58 o 
   6  -5   7       58.99       51.62      7.22 o 
   7  -5   7      102.98      108.24     15.36 o 
   8  -5   7      102.81       83.26     15.54 o 
   9  -5   7       94.42      101.95     14.99 o 
  -8  -4   7      216.04      215.19     17.21 o 
  -7  -4   7      153.99      178.18     16.65 o 
  -6  -4   7      133.28      126.74      9.07 o 
  -5  -4   7       15.11       19.98      6.66 o 
  -4  -4   7      414.34      410.95     14.43 o 
  -3  -4   7      337.99      364.50     13.32 o 
  -2  -4   7      221.51      216.30     10.55 o 
  -1  -4   7     1178.24     1118.23     30.22 o 
   0  -4   7      387.06      361.19      9.88 o 
   1  -4   7     1196.57     1130.31     31.20 o 
   2  -4   7       20.99       18.50      6.29 o 
   3  -4   7     1234.97     1161.79     41.26 o 
   4  -4   7        1.48       -7.96      7.96 o 
   5  -4   7      591.63      608.37     28.49 o 
   6  -4   7       50.00       45.33      7.22 o 
   7  -4   7        8.76       10.55      5.92 o 
   8  -4   7        5.44        2.22     13.69 o 
   9  -4   7      372.77      430.93     25.35 o 
  -9  -3   7      148.31      153.02     21.09 o 
  -8  -3   7      202.90      191.69     15.73 o 
  -7  -3   7      497.15      506.79     22.94 o 
  -6  -3   7      184.49      192.43     10.36 o 
  -5  -3   7      825.24      883.32     34.05 o 
  -4  -3   7        6.71        7.40      6.29 o 
  -3  -3   7      345.79      365.43     14.43 o 
  -2  -3   7      248.79      261.44     13.32 o 
  -1  -3   7     1310.10     1344.89     39.97 o 
   0  -3   7        9.80       12.42      3.79 o 
   1  -3   7     2715.84     2491.15     88.44 o 
   2  -3   7        0.89       -5.55      5.55 o 
   3  -3   7       43.87       36.82      6.66 o 
   4  -3   7       29.75       25.72      6.85 o 
   5  -3   7      808.69      770.46     37.01 o 
   6  -3   7       31.19       32.75      7.22 o 
   7  -3   7       21.17       13.69      6.85 o 
   8  -3   7      172.62      212.97     10.73 o 
   9  -3   7      490.14      617.44     25.16 o 
  10  -3   7        9.89       -5.92     16.10 o 
  -9  -2   7      194.31      204.83     21.09 o 
  -8  -2   7       30.36       40.15     12.03 o 
  -7  -2   7      400.82      414.83     13.14 o 
  -6  -2   7        3.10        6.11      7.59 o 
  -5  -2   7       59.16       53.66      8.14 o 
  -4  -2   7      364.25      384.12     14.62 o 
  -3  -2   7      410.17      377.64     14.25 o 
  -2  -2   7      148.62      159.31      9.07 o 
  -1  -2   7      858.67      825.21     20.04 o 
   0  -2   7       44.28       41.03      4.11 o 
   1  -2   7     2583.24     2513.60     53.01 o 
   2  -2   7        6.38        8.33      5.74 o 
   3  -2   7       31.24       28.31      6.66 o 
   4  -2   7        0.43       -1.48      5.55 o 
   5  -2   7     2043.12     2072.68     57.54 o 
   6  -2   7      301.72      307.15     12.03 o 
   7  -2   7       37.55       44.04      7.77 o 
   8  -2   7       11.21        3.15      6.48 o 
   9  -2   7      513.26      635.39     24.05 o 
  10  -2   7        4.10        5.74     11.66 o 
  11  -2   7       91.19      142.10     22.57 o 
  -9  -1   7       87.63      131.00     15.91 o 
  -8  -1   7      171.08      135.44     14.80 o 
  -7  -1   7        8.70       13.51      6.11 o 
  -6  -1   7       18.95       16.28      7.77 o 
  -5  -1   7      774.75      744.37     34.23 o 
  -4  -1   7      174.62      181.70      9.99 o 
  -3  -1   7     1062.02     1016.17     42.93 o 
  -2  -1   7      420.69      378.94     12.03 o 
  -1  -1   7     3348.95     3416.87     56.31 o 
   0  -1   7      535.87      511.98     17.86 o 
   1  -1   7     1386.98     1168.58     36.03 o 
   2  -1   7       51.61       31.27      5.55 o 
   3  -1   7      597.66      552.68     22.02 o 
   4  -1   7       19.58       33.12      6.29 o 
   5  -1   7     1341.27     1469.49     50.88 o 
   6  -1   7       10.55       11.10      6.11 o 
   7  -1   7      315.38      329.53     12.77 o 
   8  -1   7        8.75       15.17      7.22 o 
   9  -1   7      204.53      215.00     11.84 o 
  10  -1   7       19.19       33.12     16.65 o 
  11  -1   7      111.85      139.70     19.98 o 
  -9   0   7      366.06      407.06     21.65 o 
  -8   0   7       46.49       64.57     14.25 o 
  -7   0   7       17.34        8.14      6.85 o 
  -6   0   7      275.34      256.26     11.84 o 
  -5   0   7     1764.53     1803.84     49.59 o 
  -4   0   7       16.57        0.37      7.77 o 
  -3   0   7      669.34      663.32     23.13 o 
  -2   0   7        4.87        0.93      5.37 o 
  -1   0   7     1561.83     1493.09     39.18 o 
   0   0   7        0.42       -0.95      3.06 o 
   1   0   7     1408.20     1365.48     38.10 o 
   2   0   7      227.19      293.64     13.32 o 
   3   0   7     1487.20     1595.49     58.10 o 
   4   0   7       55.02       20.17      5.92 o 
   5   0   7      628.16      592.27     21.65 o 
   6   0   7      414.39      413.54     14.99 o 
   7   0   7      196.16      228.88     11.47 o 
   8   0   7      103.94      143.40     10.55 o 
   9   0   7      350.28      471.27     15.54 o 
  10   0   7       57.16       68.46     13.51 o 
  11   0   7       79.13       68.65     13.51 o 
  -9   1   7      243.00      277.91     21.46 o 
  -8   1   7       31.65       15.36     14.99 o 
  -7   1   7       99.39      111.20      8.70 o 
  -6   1   7        6.63        9.25      6.29 o 
  -5   1   7     2364.90     2397.96     56.25 o 
  -4   1   7      156.13      157.64      9.25 o 
  -3   1   7     1207.01     1132.74     46.63 o 
  -2   1   7      106.77      113.24      7.77 o 
  -1   1   7     1071.34      944.76     25.35 o 
   0   1   7        3.46        6.66      3.14 o 
   1   1   7     2153.84     2043.97     45.79 o 
   2   1   7      122.28      109.35      7.96 o 
   3   1   7      344.61      348.96     15.17 o 
   4   1   7      841.10      898.12     32.93 o 
   5   1   7      199.32      208.34      9.99 o 
   6   1   7      928.69      957.33     41.82 o 
   7   1   7     1043.93     1022.46     41.26 o 
   8   1   7      430.68      408.17     14.25 o 
   9   1   7       46.09       27.94      8.51 o 
  10   1   7       23.41       36.45     12.58 o 
  11   1   7       85.63      127.48     17.76 o 
  -9   2   7      191.79      237.95     21.46 o 
  -8   2   7        9.73       -1.48     10.92 o 
  -7   2   7      524.66      546.20     23.50 o 
  -6   2   7       13.06       18.50      6.85 o 
  -5   2   7      414.51      429.45     14.62 o 
  -4   2   7      354.52      359.14     13.51 o 
  -3   2   7      237.27      163.93      9.44 o 
  -2   2   7       24.44       35.71      6.48 o 
  -1   2   7      444.06      431.17     11.38 o 
   0   2   7       77.24      103.71      4.84 o 
   1   2   7        3.54        5.00      3.07 o 
   2   2   7     2527.57     2542.84     73.46 o 
   3   2   7     2927.85     3283.13     81.97 o 
   4   2   7      401.38      416.68     17.95 o 
   5   2   7       99.10      103.43      7.77 o 
   6   2   7      549.72      633.16     22.76 o 
   7   2   7      357.99      416.87     14.99 o 
   8   2   7        6.99        1.30      9.07 o 
   9   2   7       32.50       22.02      8.33 o 
  10   2   7       20.63       22.57     15.73 o 
  11   2   7       96.30      109.91     15.91 o 
  12   2   7       44.82       85.67     16.28 o 
  -9   3   7      189.51      209.27     18.87 o 
  -8   3   7       99.28       86.04     13.69 o 
  -7   3   7      244.31      266.25     18.69 o 
  -6   3   7       36.27       36.82      7.22 o 
  -5   3   7      371.50      387.26     13.69 o 
  -4   3   7        6.77        9.62      6.29 o 
  -3   3   7       29.27        4.07      7.40 o 
  -2   3   7        7.20       13.14      5.74 o 
  -1   3   7     1890.57     1863.67     42.58 o 
   0   3   7        6.20        3.27      3.07 o 
   1   3   7      441.40      413.49     13.32 o 
   2   3   7     3438.51     3634.13     84.93 o 
   3   3   7     4220.73     4538.36     95.84 o 
   4   3   7        2.65        0.00      5.18 o 
   5   3   7      223.34      241.83      9.99 o 
   6   3   7      428.63      420.57     15.17 o 
   7   3   7      459.12      411.13     13.14 o 
   8   3   7      340.22      239.06     12.77 o 
   9   3   7      144.54      106.58     10.55 o 
  10   3   7      143.52       84.37     14.80 o 
  11   3   7       69.41       39.97     17.02 o 
  12   3   7       99.62       96.77     20.72 o 
  -8   4   7      341.53      331.38     20.17 o 
  -7   4   7      187.29      164.12     14.62 o 
  -6   4   7        0.54       -4.81      5.92 o 
  -5   4   7      472.38      419.64     14.06 o 
  -4   4   7       52.36       46.26      6.66 o 
  -3   4   7       54.46       38.67      6.66 o 
  -2   4   7      384.76      343.04     12.77 o 
  -1   4   7     3222.18     3116.64     86.22 o 
   0   4   7      150.28      149.77      5.69 o 
   1   4   7     1606.22     1661.87     40.86 o 
   2   4   7      594.46      604.67     22.57 o 
   3   4   7     1315.49     1624.36     58.84 o 
   4   4   7     1110.24     1216.93     50.88 o 
   5   4   7       56.32       50.70      7.40 o 
   6   4   7      473.49      541.02     18.50 o 
   7   4   7        4.08        7.59     11.29 o 
   8   4   7      301.67      305.30     13.14 o 
   9   4   7        1.93       -0.56      6.85 o 
  10   4   7      174.47      180.96     16.84 o 
  11   4   7        0.13       -4.81     15.73 o 
  -8   5   7      390.77      369.50     21.09 o 
  -7   5   7      292.45      290.86     17.95 o 
  -6   5   7       31.73       22.76      6.48 o 
  -5   5   7        8.21        4.07      5.74 o 
  -4   5   7        4.92       -0.19      7.22 o 
  -3   5   7      760.00      700.33     32.56 o 
  -2   5   7      328.32      297.71     11.47 o 
  -1   5   7      387.73      353.70      9.81 o 
   0   5   7      269.86      248.69      7.16 o 
   1   5   7      523.17      499.30     12.69 o 
   2   5   7     1985.16     1999.41     59.95 o 
   3   5   7      227.01      285.68     10.73 o 
   4   5   7      985.78     1180.66     49.03 o 
   5   5   7       48.22       24.79      6.85 o 
   6   5   7      413.15      405.03     16.47 o 
   7   5   7       44.56       13.14      7.22 o 
   8   5   7      262.83       68.46     10.55 o 
   9   5   7        0.37       10.73      6.66 o 
  10   5   7      181.56       62.17     15.36 o 
  11   5   7      131.70       70.50     19.98 o 
  -7   6   7       21.97        7.03     11.10 o 
  -6   6   7        2.44       -3.33     11.29 o 
  -5   6   7       49.53       34.97      6.66 o 
  -4   6   7       15.70       14.25      5.74 o 
  -3   6   7      266.00      237.21     10.73 o 
  -2   6   7      201.20      202.79     10.36 o 
  -1   6   7       77.86       60.81      5.04 o 
   0   6   7      710.19      690.50     25.35 o 
   1   6   7      250.46      259.76      7.26 o 
   2   6   7      174.70      188.17      9.44 o 
   3   6   7      663.87      761.39     27.01 o 
   4   6   7      691.30      866.85     41.82 o 
   5   6   7        0.26       -5.55      5.55 o 
   6   6   7      497.20      604.12     19.61 o 
   7   6   7      224.42      157.27     11.10 o 
   8   6   7      119.11       72.35      9.99 o 
   9   6   7       23.79        4.63      5.92 o 
  10   6   7       86.23       49.59     13.51 o 
  11   6   7       33.97       -4.44     18.69 o 
  -7   7   7       11.72        4.81     11.47 o 
  -6   7   7       49.62       57.91     14.25 o 
  -5   7   7       11.59       14.06      9.99 o 
  -4   7   7       25.40       25.72      5.92 o 
  -3   7   7      184.42      174.30      9.44 o 
  -2   7   7      363.11      332.49     12.40 o 
  -1   7   7      220.89      193.21      6.87 o 
   0   7   7      804.64      783.04     37.65 o 
   1   7   7      677.78      680.15     58.19 o 
   2   7   7      794.61      825.04     35.90 o 
   3   7   7        1.78        3.70      7.03 o 
   4   7   7      915.48     1132.92     42.00 o 
   5   7   7        1.51       -5.74      5.74 o 
   6   7   7      739.79      809.50     32.93 o 
   7   7   7       42.79       17.39      6.29 o 
   8   7   7       14.59       -2.04      6.29 o 
   9   7   7       15.01        9.25     11.66 o 
  10   7   7       22.00        6.85     12.58 o 
  11   7   7        0.66       11.47     16.28 o 
  -6   8   7       60.10       58.65     11.84 o 
  -5   8   7        4.28       13.69     11.47 o 
  -4   8   7      520.11      440.37     18.32 o 
  -3   8   7      759.59      697.92     22.39 o 
  -2   8   7      242.36      246.46     10.92 o 
  -1   8   7        6.60        8.32      3.60 o 
   0   8   7      579.57      535.13     11.68 o 
   1   8   7      127.38      127.10      7.03 o 
   2   8   7       50.55       66.80      8.88 o 
   3   8   7       23.77       20.35      6.48 o 
   4   8   7      928.56     1150.87     37.56 o 
   5   8   7       25.98       25.72      6.66 o 
   6   8   7       14.35        9.99      7.22 o 
   7   8   7        2.98       12.21      5.37 o 
   8   8   7       32.59       11.66     17.02 o 
   9   8   7        7.85       18.87     11.66 o 
  10   8   7       42.85       33.86     18.50 o 
  -5   9   7        2.20       -4.26      9.62 o 
  -4   9   7      334.36      303.45     20.35 o 
  -3   9   7      170.86      137.66     14.99 o 
  -2   9   7       36.57       36.27     12.03 o 
  -1   9   7        6.48       -0.32      8.51 o 
   0   9   7      423.61      425.39      9.86 o 
   1   9   7        7.78        6.29      3.53 o 
   2   9   7      462.98      530.66     22.94 o 
   3   9   7        0.44       -5.55      5.55 o 
   4   9   7      602.16      757.87     28.68 o 
   5   9   7      151.77      145.62     10.18 o 
   6   9   7       34.05       52.92      7.59 o 
   7   9   7        6.51        9.81      9.81 o 
   8   9   7      125.86       29.23     14.06 o 
   9   9   7       13.66       -9.44      9.99 o 
  -4  10   7       21.50       11.84     11.10 o 
  -3  10   7        4.59       -5.55      9.44 o 
  -2  10   7       59.42       69.57     13.14 o 
  -1  10   7       44.18       25.98      7.31 o 
   0  10   7      440.00      417.78     15.45 o 
   1  10   7       50.10       48.01      4.44 o 
   2  10   7      242.08      289.38     10.55 o 
   3  10   7        3.90        8.14      5.74 o 
   4  10   7      224.82      302.89     18.32 o 
   5  10   7       64.66       53.10     13.88 o 
   6  10   7        1.10        4.63      8.70 o 
   7  10   7        1.07       -6.11     11.84 o 
   8  10   7       25.08       26.09     14.25 o 
   9  10   7        1.00        7.77     13.69 o 
  -2  11   7      116.42       93.62     15.73 o 
  -1  11   7       25.23       24.16      6.95 o 
   0  11   7      246.72      237.54     11.29 o 
   1  11   7        6.99       -3.07      7.14 o 
   2  11   7      210.31      266.99     18.13 o 
   3  11   7       35.81       28.31     12.58 o 
   4  11   7      155.11      195.02     17.95 o 
   5  11   7       11.61       19.80     10.55 o 
   6  11   7        2.35       -8.51      9.44 o 
   7  11   7       85.81       12.03     13.88 o 
   0  12   7      266.17      270.63     12.69 o 
   1  12   7        0.39        5.63      8.88 o 
   2  12   7       18.73        7.59     10.92 o 
   3  12   7       55.00       94.18     13.69 o 
   4  12   7       25.28       19.80     14.99 o 
   5  12   7        1.60        1.30     12.40 o 
  -1  -9   8      110.51      110.02     10.92 o 
   0  -9   8       20.56       24.33      8.13 o 
   1  -9   8      196.69      192.95     12.77 o 
  -4  -8   8        6.90        1.11     12.21 o 
  -3  -8   8      332.67      310.11     19.43 o 
  -2  -8   8       15.06       22.94      9.62 o 
  -1  -8   8       97.68       95.89      9.11 o 
   0  -8   8       86.87       95.92      8.21 o 
   1  -8   8      232.07      218.87     25.26 o 
   2  -8   8      184.07      195.20     15.54 o 
   3  -8   8       24.73       18.32      9.25 o 
   4  -8   8       83.23       97.69     14.06 o 
  -6  -7   8        1.24        3.33     11.10 o 
  -5  -7   8       80.20       88.44     13.51 o 
  -4  -7   8       28.06       31.45     10.18 o 
  -3  -7   8      487.68      516.23     21.46 o 
  -2  -7   8      128.40      127.11     12.77 o 
  -1  -7   8      176.50      173.75     10.21 o 
   0  -7   8       88.01       80.65      8.21 o 
   1  -7   8       13.01        9.71     10.27 o 
   2  -7   8      171.81      183.73     14.80 o 
   3  -7   8      203.93      182.44     14.43 o 
   4  -7   8      220.04      185.77     18.87 o 
   5  -7   8        1.79       12.58     11.66 o 
   6  -7   8      233.70      210.38     17.95 o 
  -6  -6   8        3.78       17.95     11.47 o 
  -5  -6   8      300.16      305.48     17.95 o 
  -4  -6   8       25.03       30.53     11.29 o 
  -3  -6   8       83.95       63.09      7.77 o 
  -2  -6   8      284.88      273.66     11.47 o 
  -1  -6   8      272.00      272.02      7.65 o 
   0  -6   8        2.95        8.49      3.77 o 
   1  -6   8       25.51       24.94      4.35 o 
   2  -6   8     1127.81     1100.73     31.82 o 
   3  -6   8      149.10      115.27      8.51 o 
   4  -6   8      536.18      509.57     20.91 o 
   5  -6   8        5.29       18.13      9.99 o 
   6  -6   8      105.80       96.77     12.95 o 
   7  -6   8       53.65       40.15     12.58 o 
  -7  -5   8      101.22       70.87     14.06 o 
  -6  -5   8      104.16      144.51     17.58 o 
  -5  -5   8      319.59      340.27     20.17 o 
  -4  -5   8        1.16        2.59      5.18 o 
  -3  -5   8      215.21      239.98     10.92 o 
  -2  -5   8      870.89      900.71     30.34 o 
  -1  -5   8      345.41      320.48      8.36 o 
   0  -5   8      487.71      449.36     10.34 o 
   1  -5   8       43.48       42.36      5.18 o 
   2  -5   8     1425.65     1360.88     39.23 o 
   3  -5   8      106.27       87.15      8.51 o 
   4  -5   8     1027.70      928.47     29.60 o 
   5  -5   8       31.29       36.27      6.85 o 
   6  -5   8       35.61       24.42     12.77 o 
   7  -5   8        3.20       -0.19     10.36 o 
   8  -5   8      159.57      205.75     21.83 o 
  -8  -4   8       91.73       94.18     16.65 o 
  -7  -4   8       75.23       86.04     15.73 o 
  -6  -4   8       70.83       60.69     12.40 o 
  -5  -4   8      346.42      323.61     12.21 o 
  -4  -4   8      520.78      605.97     25.72 o 
  -3  -4   8       14.99       16.65      6.29 o 
  -2  -4   8      267.15      279.02     12.03 o 
  -1  -4   8      218.39      217.92      7.52 o 
   0  -4   8     2055.24     1970.16     35.44 o 
   1  -4   8       28.93       33.67      5.16 o 
   2  -4   8      598.89      585.24     18.87 o 
   3  -4   8        0.42        9.44      6.11 o 
   4  -4   8     1186.93     1156.61     38.49 o 
   5  -4   8      267.53      221.85     11.10 o 
   6  -4   8       44.28       32.38      7.03 o 
   7  -4   8       91.82       95.84     14.43 o 
   8  -4   8      141.26      169.12     17.21 o 
   9  -4   8       15.68       15.36     13.69 o 
  -8  -3   8      105.54       83.45     16.84 o 
  -7  -3   8       44.39       64.76     12.40 o 
  -6  -3   8      206.24      226.84     17.39 o 
  -5  -3   8       83.16       83.82      8.14 o 
  -4  -3   8      110.42      116.20      8.88 o 
  -3  -3   8       75.05       92.88      8.51 o 
  -2  -3   8      284.75      294.56     11.66 o 
  -1  -3   8      605.44      576.57     14.63 o 
   0  -3   8     3254.53     3037.00    108.80 o 
   1  -3   8       72.49       78.30      5.92 o 
   2  -3   8      465.47      420.20     17.58 o 
   3  -3   8       13.69       -1.85      5.92 o 
   4  -3   8      124.43      104.17      8.70 o 
   5  -3   8        0.29        1.48      5.92 o 
   6  -3   8      421.25      435.00     14.99 o 
   7  -3   8      174.83      170.23      9.81 o 
   8  -3   8       56.27       77.34     15.54 o 
   9  -3   8       46.05       50.51     14.99 o 
  10  -3   8      353.82      398.55     23.50 o 
  -8  -2   8       53.36       54.40     16.65 o 
  -7  -2   8       47.39       53.29     10.55 o 
  -6  -2   8      180.58      189.28     10.92 o 
  -5  -2   8      150.19      146.36     10.36 o 
  -4  -2   8      177.57      166.90     10.18 o 
  -3  -2   8      348.62      317.88     12.58 o 
  -2  -2   8     2160.83     2042.52     56.43 o 
  -1  -2   8        5.49        3.70      4.63 o 
   0  -2   8     2121.70     2079.37     41.07 o 
   1  -2   8       14.86       11.22      4.26 o 
   2  -2   8     1874.21     1935.76     57.17 o 
   3  -2   8      142.20      145.06      9.07 o 
   4  -2   8      367.97      331.57     12.21 o 
   5  -2   8      478.66      470.53     16.10 o 
   6  -2   8      269.84      291.79     13.32 o 
   7  -2   8        0.30        8.88      5.74 o 
   8  -2   8      200.04      212.97     11.29 o 
   9  -2   8       33.62       30.16     14.80 o 
  10  -2   8      234.04      273.84     20.54 o 
  -9  -1   8       31.87       31.08     13.32 o 
  -8  -1   8      147.82      163.19     16.84 o 
  -7  -1   8      175.38      186.32     15.73 o 
  -6  -1   8      234.57      243.68     11.10 o 
  -5  -1   8       35.97       22.02      8.51 o 
  -4  -1   8      844.52      886.84     35.53 o 
  -3  -1   8      531.27      596.71     18.69 o 
  -2  -1   8     2236.26     2289.53     59.76 o 
  -1  -1   8      211.74      200.99      8.51 o 
   0  -1   8     4950.68     4761.20     62.19 o 
   1  -1   8      335.62      344.44      9.09 o 
   2  -1   8      463.56      355.25     14.25 o 
   3  -1   8      256.51      258.11     11.10 o 
   4  -1   8       59.03       55.88      7.22 o 
   5  -1   8       55.12       63.65      7.96 o 
   6  -1   8      491.23      515.67     17.21 o 
   7  -1   8       61.47       58.47      7.77 o 
   8  -1   8      313.27      360.99     14.06 o 
   9  -1   8       47.52       35.53     14.43 o 
  10  -1   8      193.03      191.87     17.58 o 
  11  -1   8       25.74       27.20     14.99 o 
  -9   0   8       11.66       22.20     11.66 o 
  -8   0   8      212.69      215.74     20.35 o 
  -7   0   8       22.77        6.66      9.44 o 
  -6   0   8        2.88        2.04      5.74 o 
  -5   0   8       22.03       20.17      7.22 o 
  -4   0   8     2723.74     2639.24     59.02 o 
  -3   0   8       35.06       39.97      6.85 o 
  -2   0   8     1652.97     1647.49     53.66 o 
  -1   0   8      587.85      616.27     19.34 o 
   0   0   8      827.67      775.00     44.41 o 
   1   0   8        1.65        3.28      3.55 o 
   2   0   8       34.80       31.82      6.29 o 
   3   0   8       10.35       13.14      5.92 o 
   4   0   8      420.90      394.11     15.73 o 
   5   0   8      232.56      229.80     10.73 o 
   6   0   8      329.73      372.46     13.51 o 
   7   0   8       33.49       29.42      7.03 o 
   8   0   8      153.36      190.95     11.29 o 
   9   0   8       15.20       22.39      7.40 o 
  10   0   8      189.11      242.76     18.32 o 
  11   0   8       21.36        6.11     13.51 o 
  -9   1   8       28.37       67.35     18.50 o 
  -8   1   8       71.89       91.59     15.36 o 
  -7   1   8      154.60      124.89     13.88 o 
  -6   1   8      324.37      326.39     12.21 o 
  -5   1   8        8.08       20.17      8.70 o 
  -4   1   8     1186.37     1179.74     39.97 o 
  -3   1   8       19.01       20.35      6.29 o 
  -2   1   8     1548.70     1410.28     50.51 o 
  -1   1   8       94.95      100.23      5.36 o 
   0   1   8      358.27      305.28      8.37 o 
   1   1   8      779.05      774.50     30.07 o 
   2   1   8     2220.10     2219.22     66.24 o 
   3   1   8      411.69      427.78     15.91 o 
   4   1   8       89.17       81.78      7.22 o 
   5   1   8      226.60      253.67     11.29 o 
   6   1   8      570.28      629.65     20.91 o 
   7   1   8      121.71      123.23      9.81 o 
   8   1   8      298.83      310.85     13.14 o 
   9   1   8       12.93        2.78      6.85 o 
  10   1   8      310.50      280.50     19.43 o 
  11   1   8        0.88        2.22     13.88 o 
  -8   2   8       25.25       24.42     13.88 o 
  -7   2   8      106.43       95.29     13.32 o 
  -6   2   8     1106.18     1038.19     30.16 o 
  -5   2   8       93.67       93.99      8.70 o 
  -4   2   8     1017.59      980.09     36.45 o 
  -3   2   8       11.29        6.29      5.92 o 
  -2   2   8     2419.26     2328.76     62.91 o 
  -1   2   8      178.94      184.60      6.48 o 
   0   2   8      371.13      345.71     18.60 o 
   1   2   8       71.54       44.56      5.09 o 
   2   2   8        3.95        2.78      4.63 o 
   3   2   8      545.83      626.87     23.68 o 
   4   2   8      990.03     1118.31     45.89 o 
   5   2   8       31.12       19.98      6.48 o 
   6   2   8       48.82       52.36      7.22 o 
   7   2   8      132.58      120.64      9.44 o 
   8   2   8      729.58      801.54     32.01 o 
   9   2   8        2.95        4.26      7.96 o 
  10   2   8       78.88       91.96     16.28 o 
  11   2   8      105.85      134.89     19.80 o 
  -8   3   8      195.08      202.24     17.39 o 
  -7   3   8        3.07        7.77      9.07 o 
  -6   3   8      730.91      728.45     24.98 o 
  -5   3   8      103.26       80.12      7.96 o 
  -4   3   8      904.74      881.10     35.34 o 
  -3   3   8      162.91      149.50      9.25 o 
  -2   3   8        2.98       -1.11      5.55 o 
  -1   3   8      144.10      129.25      5.88 o 
   0   3   8     2010.02     1865.80     78.64 o 
   1   3   8      357.03      360.42     13.23 o 
   2   3   8        2.66        4.07      5.18 o 
   3   3   8     3836.51     4607.19     91.96 o 
   4   3   8     2791.21     3042.23     73.09 o 
   5   3   8      167.94      181.88      9.99 o 
   6   3   8      212.90      223.51     11.10 o 
   7   3   8       98.08       61.98      9.07 o 
   8   3   8      203.50      137.29     10.92 o 
   9   3   8       45.31       17.58      8.33 o 
  10   3   8      100.49       22.57     15.54 o 
  11   3   8       48.99       49.96     16.65 o 
  -8   4   8      174.89      184.29     17.21 o 
  -7   4   8      176.37      178.55     16.47 o 
  -6   4   8      428.15      380.79     21.09 o 
  -5   4   8       25.52       15.54      6.66 o 
  -4   4   8      359.82      328.42     12.03 o 
  -3   4   8       26.08        7.22      7.40 o 
  -2   4   8      316.58      292.34     11.66 o 
  -1   4   8      474.94      448.87     10.82 o 
   0   4   8      448.07      459.01     19.98 o 
   1   4   8      831.28      818.52     19.55 o 
   2   4   8      215.99      248.49     10.18 o 
   3   4   8      622.42      740.67     25.90 o 
   4   4   8       17.37       16.84      7.59 o 
   5   4   8        5.42        0.74      6.11 o 
   6   4   8      190.24      192.24     10.18 o 
   7   4   8       25.86        7.40      6.66 o 
   8   4   8       17.36       20.17      6.66 o 
   9   4   8      147.53      143.03     11.10 o 
  10   4   8       69.43       53.29     14.06 o 
  11   4   8       70.76       65.87     20.35 o 
  -7   5   8      179.48      173.56     16.84 o 
  -6   5   8      174.24      175.78     14.06 o 
  -5   5   8        1.82        2.04      5.37 o 
  -4   5   8      156.40      156.90      9.44 o 
  -3   5   8      276.86      235.73     10.73 o 
  -2   5   8        1.42       -0.56      5.37 o 
  -1   5   8      372.77      366.70      9.54 o 
   0   5   8      428.62      418.67     11.12 o 
   1   5   8      881.64      873.66     46.16 o 
   2   5   8      366.61      377.09     13.88 o 
   3   5   8      154.27      190.95      9.81 o 
   4   5   8      427.50      446.47     16.84 o 
   5   5   8      132.00      155.05      9.62 o 
   6   5   8      699.15      690.34     22.02 o 
   7   5   8      134.15       56.06      9.99 o 
   8   5   8      152.31       52.36      9.44 o 
   9   5   8      122.78       35.16      7.96 o 
  10   5   8        0.94       -7.40     16.65 o 
  11   5   8      167.95      114.90     22.20 o 
  -7   6   8       69.90       58.28     12.77 o 
  -6   6   8      119.96      123.78     13.14 o 
  -5   6   8       20.85       13.32     11.29 o 
  -4   6   8      194.43      202.05      9.62 o 
  -3   6   8       33.28       39.04     10.92 o 
  -2   6   8      243.59      222.22     10.73 o 
  -1   6   8      583.17      501.16     19.71 o 
   0   6   8      820.43      814.90     24.27 o 
   1   6   8      410.24      458.26     23.13 o 
   2   6   8      162.88      200.39      9.81 o 
   3   6   8      712.25      856.86     26.64 o 
   4   6   8       24.88       33.86      7.59 o 
   5   6   8        2.76       12.40      6.48 o 
   6   6   8        6.26        5.18      5.74 o 
   7   6   8      394.89      328.61     12.58 o 
   8   6   8        0.02       -2.96      6.29 o 
   9   6   8       77.74       57.91     14.25 o 
  10   6   8       19.32        0.93     16.28 o 
  11   6   8      203.25      144.14     20.17 o 
  -6   7   8       13.54        3.33     11.29 o 
  -5   7   8       29.69       16.10     12.40 o 
  -4   7   8       41.42       45.70     12.95 o 
  -3   7   8      404.14      371.54     12.40 o 
  -2   7   8       96.07       82.34     12.03 o 
  -1   7   8     1047.95      917.66     22.44 o 
   0   7   8       22.66       33.03      4.58 o 
   1   7   8      748.09      718.11     38.12 o 
   2   7   8      231.36      262.92     10.92 o 
   3   7   8       66.21       87.33      8.14 o 
   4   7   8        3.32       -5.00      5.00 o 
   5   7   8       75.20       70.31      8.51 o 
   6   7   8       97.78       57.91      9.81 o 
   7   7   8      387.47      167.64     10.18 o 
   8   7   8        2.31        0.93      6.11 o 
   9   7   8       31.66        7.59     11.10 o 
  10   7   8        4.19       -9.99      9.99 o 
  -5   8   8       44.67       53.29     11.10 o 
  -4   8   8        3.65       11.84      9.99 o 
  -3   8   8      287.36      286.42     17.95 o 
  -2   8   8      285.77      259.04     10.73 o 
  -1   8   8      235.07      212.16      7.00 o 
   0   8   8       31.57       21.58      4.12 o 
   1   8   8        6.15        3.06      4.26 o 
   2   8   8      881.50     1006.55     32.75 o 
   3   8   8      160.41      178.18      9.62 o 
   4   8   8      112.30      128.78      8.70 o 
   5   8   8       61.79       64.94      7.77 o 
   6   8   8        0.17        3.89      5.55 o 
   7   8   8      148.29       76.60      8.33 o 
   8   8   8       17.32       -0.93     11.29 o 
   9   8   8       35.75       15.17     12.21 o 
  10   8   8        0.44      -12.77     12.77 o 
  -4   9   8        1.00      -10.55     10.55 o 
  -3   9   8      372.83      331.20     18.69 o 
  -2   9   8      191.86      201.31     16.47 o 
  -1   9   8      153.56      130.09     12.86 o 
   0   9   8        8.99        1.76      5.09 o 
   1   9   8      111.46      131.94      6.20 o 
   2   9   8       18.15       21.09      6.29 o 
   3   9   8      291.25      395.96     13.32 o 
   4   9   8        0.73       -2.22      5.18 o 
   5   9   8       60.66       74.01      7.77 o 
   6   9   8       25.95        0.19     13.69 o 
   7   9   8      121.99       38.49     13.51 o 
   8   9   8        1.00       -1.85     10.36 o 
   9   9   8       81.98       -2.78     10.92 o 
  -3  10   8      240.61      215.00     17.58 o 
  -2  10   8       18.70        4.44     13.69 o 
  -1  10   8        3.56        2.37      6.31 o 
   0  10   8        7.78       10.57      8.88 o 
   1  10   8       46.67       57.31      7.90 o 
   2  10   8        0.70        3.33      8.33 o 
   3  10   8      200.98      275.69     16.10 o 
   4  10   8       71.65       92.51     13.14 o 
   5  10   8      100.72      128.22     14.99 o 
   6  10   8       57.42       71.05     14.25 o 
   7  10   8       35.66        3.70     10.18 o 
   8  10   8        6.27      -12.21     12.21 o 
  -1  11   8       63.33       52.75      8.42 o 
   0  11   8        0.07        2.15      6.22 o 
   1  11   8      165.54      174.38     15.45 o 
   2  11   8       38.40       56.25     11.29 o 
   3  11   8       96.25      130.26     13.69 o 
   4  11   8      105.93      135.26     14.99 o 
   5  11   8       95.42      139.33     15.36 o 
   6  11   8        3.12        4.63      9.44 o 
   7  11   8        4.86       14.25     12.21 o 
   2  12   8       50.44       69.02     12.95 o 
   3  12   8       10.28       35.34     10.92 o 
   4  12   8        2.53       12.03      9.99 o 
  -2  -8   9      113.94      102.32     14.25 o 
  -1  -8   9        7.45       19.11      7.22 o 
   0  -8   9      148.00      148.36      9.90 o 
   1  -8   9      214.05      183.28     11.33 o 
   2  -8   9       58.41       41.82     10.92 o 
   3  -8   9        0.71       -4.26      9.62 o 
  -4  -7   9      164.99      180.40     16.10 o 
  -3  -7   9      159.00      137.66     16.65 o 
  -2  -7   9      227.01      232.95     16.65 o 
  -1  -7   9      103.01       88.66     24.79 o 
   0  -7   9      148.36      151.24     10.16 o 
   1  -7   9       72.41       64.64      7.74 o 
   2  -7   9       68.59       59.95     11.29 o 
   3  -7   9       30.12       25.90     10.55 o 
   4  -7   9      177.01      165.78     16.84 o 
   5  -7   9       89.63       88.63     14.62 o 
  -5  -6   9       80.25       93.62     14.80 o 
  -4  -6   9      120.52      126.37     17.21 o 
  -3  -6   9       98.49      114.72     12.77 o 
  -2  -6   9      217.28      194.28     17.58 o 
  -1  -6   9      186.51      179.60     16.75 o 
   0  -6   9        7.87       14.73      6.41 o 
   1  -6   9        6.24        5.51      7.48 o 
   2  -6   9      164.91      177.07     15.36 o 
   3  -6   9      588.29      507.16     23.68 o 
   4  -6   9       76.84       49.03     14.43 o 
   5  -6   9       92.44       89.00     14.99 o 
   6  -6   9      123.81      108.98     16.47 o 
  -6  -5   9      102.87      111.39     15.17 o 
  -5  -5   9       26.93       31.27     10.73 o 
  -4  -5   9      133.56      148.02     13.69 o 
  -3  -5   9       55.76       40.34     12.21 o 
  -2  -5   9      118.27      125.82      8.51 o 
  -1  -5   9      361.49      310.67      8.11 o 
   0  -5   9        1.38        0.34      3.60 o 
   1  -5   9      150.85      151.55      6.94 o 
   2  -5   9      486.75      466.45     22.02 o 
   3  -5   9      831.75      750.10     25.16 o 
   4  -5   9       56.83       49.59      6.85 o 
   5  -5   9      289.68      265.33     16.28 o 
   6  -5   9       63.97       58.10     15.73 o 
   7  -5   9       15.21       30.16     11.47 o 
   8  -5   9        3.03       22.94     10.92 o 
  -7  -4   9       20.70       17.95     12.77 o 
  -6  -4   9      174.06      162.27     14.99 o 
  -5  -4   9      104.86      128.41     15.17 o 
  -4  -4   9      115.82      108.80      8.51 o 
  -3  -4   9      353.31      350.44     12.58 o 
  -2  -4   9        1.61       13.69      5.74 o 
  -1  -4   9      280.36      287.59     16.75 o 
   0  -4   9      416.16      414.00     10.12 o 
   1  -4   9      543.96      524.44     11.97 o 
   2  -4   9      557.22      514.01     17.58 o 
   3  -4   9      545.38      499.02     16.28 o 
   4  -4   9        0.40       12.03      5.92 o 
   5  -4   9       51.82       70.13      7.77 o 
   6  -4   9      229.66      229.80     16.10 o 
   7  -4   9       60.14       64.94     12.21 o 
   8  -4   9        2.05       -1.85     15.91 o 
  -7  -3   9       93.73      102.14     15.73 o 
  -6  -3   9        2.16        7.22     12.77 o 
  -5  -3   9      227.86      247.94     15.73 o 
  -4  -3   9      115.56      138.40     10.55 o 
  -3  -3   9      181.70      207.42     10.36 o 
  -2  -3   9      324.10      329.90     12.21 o 
  -1  -3   9      814.97      788.33     23.71 o 
   0  -3   9      685.42      655.68     25.07 o 
   1  -3   9     1222.10     1186.98     28.35 o 
   2  -3   9      287.78      286.98     12.21 o 
   3  -3   9      532.57      497.72     15.91 o 
   4  -3   9       25.89        6.66      6.85 o 
   5  -3   9      420.90      393.74     13.14 o 
   6  -3   9       35.04       39.78      7.22 o 
   7  -3   9      139.06      135.07     14.25 o 
   8  -3   9       22.60       12.95     18.50 o 
   9  -3   9      222.74      217.96     22.39 o 
  -8  -2   9       15.13        4.81     12.21 o 
  -7  -2   9      125.50      136.55     14.25 o 
  -6  -2   9      104.17       86.78     13.51 o 
  -5  -2   9      356.40      368.21     12.77 o 
  -4  -2   9       88.42       83.63      7.96 o 
  -3  -2   9      413.19      384.67     13.51 o 
  -2  -2   9      629.59      637.98     20.91 o 
  -1  -2   9     1110.19     1064.37     28.18 o 
   0  -2   9       16.30       14.14      8.51 o 
   1  -2   9     1063.55     1094.34     29.03 o 
   2  -2   9       10.19       19.98      6.66 o 
   3  -2   9      174.58      137.29      9.62 o 
   4  -2   9      673.63      632.05     21.46 o 
   5  -2   9        2.56        3.89      6.29 o 
   6  -2   9       54.96       71.61      9.25 o 
   7  -2   9      235.83      210.19     10.73 o 
   8  -2   9        3.26        3.70     10.18 o 
   9  -2   9      347.85      412.24     21.65 o 
  10  -2   9       13.88       26.27     13.32 o 
  -8  -1   9       49.99       56.25     13.69 o 
  -7  -1   9      270.43      259.78     16.84 o 
  -6  -1   9        3.64       11.66      8.88 o 
  -5  -1   9       23.62       34.97      6.85 o 
  -4  -1   9        2.86        5.92      6.48 o 
  -3  -1   9      410.55      397.44     14.43 o 
  -2  -1   9      171.30      176.52      9.99 o 
  -1  -1   9     1324.47     1351.86     57.36 o 
   0  -1   9        4.39        6.48      3.79 o 
   1  -1   9      634.35      602.16     14.79 o 
   2  -1   9       37.42       39.04      7.03 o 
   3  -1   9       78.55       79.01      7.96 o 
   4  -1   9      115.82      107.13      8.70 o 
   5  -1   9      894.68      952.89     37.56 o 
   6  -1   9       27.00       19.06      7.40 o 
   7  -1   9      507.63      578.21     27.01 o 
   8  -1   9        8.64       10.55      6.48 o 
   9  -1   9      227.74      278.84     19.43 o 
  10  -1   9        9.89      -12.95     14.62 o 
  -8   0   9       28.60       22.20     15.17 o 
  -7   0   9       52.64       60.50     12.58 o 
  -6   0   9       36.56       41.45      9.99 o 
  -5   0   9       61.61       75.49      7.59 o 
  -4   0   9      976.27      911.82     31.82 o 
  -3   0   9     1948.22     1921.88     50.51 o 
  -2   0   9      114.23      120.08      9.07 o 
  -1   0   9     1556.07     1535.34     34.93 o 
   0   0   9      244.73      253.24      7.46 o 
   1   0   9      328.61      310.39      9.26 o 
   2   0   9      139.92      122.30      8.70 o 
   3   0   9     1049.94     1088.70     44.59 o 
   4   0   9      378.79      370.98     13.51 o 
   5   0   9      113.48      119.90      9.25 o 
   6   0   9       77.36       87.52      8.51 o 
   7   0   9      290.40      338.42     12.77 o 
   8   0   9       51.45       61.43      8.51 o 
   9   0   9       76.80       82.52     16.28 o 
  10   0   9        1.76       -1.85     11.10 o 
  -8   1   9        3.32       22.57     12.03 o 
  -7   1   9      155.32      142.84     14.62 o 
  -6   1   9       74.17       74.75     13.14 o 
  -5   1   9     1077.82     1055.58     30.53 o 
  -4   1   9       32.44       42.00      7.03 o 
  -3   1   9     1541.00     1534.80     45.89 o 
  -2   1   9       21.54       24.61      6.85 o 
  -1   1   9     1386.98     1353.54     83.45 o 
   0   1   9     1003.23      988.09     75.21 o 
   1   1   9      378.93      355.48      9.93 o 
   2   1   9      361.58      366.91     13.51 o 
   3   1   9      147.50      174.67      9.62 o 
   4   1   9      123.28      136.18      9.07 o 
   5   1   9      685.30      773.42     37.01 o 
   6   1   9       11.76       -2.96      6.66 o 
   7   1   9      225.28      236.84     11.10 o 
   8   1   9       34.52       33.12      8.14 o 
   9   1   9       23.89       13.14     11.66 o 
  10   1   9        3.22        1.85     11.84 o 
  11   1   9       12.86        8.70     16.10 o 
  -8   2   9       24.15       19.06     12.40 o 
  -7   2   9      314.71      289.20     19.24 o 
  -6   2   9      199.69      234.43     18.13 o 
  -5   2   9      451.23      451.65     14.25 o 
  -4   2   9        0.49        0.93      6.66 o 
  -3   2   9      587.55      603.56     19.80 o 
  -2   2   9        1.22        9.81      5.92 o 
  -1   2   9      147.80      150.53      6.48 o 
   0   2   9      199.15      176.98     16.56 o 
   1   2   9        3.66        2.02      5.27 o 
   2   2   9      345.99      317.32     14.06 o 
   3   2   9      327.91      393.18     12.77 o 
   4   2   9      609.26      656.11     23.87 o 
   5   2   9      198.77      217.41     10.55 o 
   6   2   9      235.88      279.21     11.66 o 
   7   2   9        5.59       10.18      6.48 o 
   8   2   9        1.45        9.99      6.48 o 
   9   2   9       18.74       -8.51     11.29 o 
  10   2   9       22.12       36.45     14.43 o 
  11   2   9       39.52       25.16     15.91 o 
  -8   3   9       36.38       27.38     12.58 o 
  -7   3   9       32.30       45.15     17.39 o 
  -6   3   9       91.33       97.69     16.47 o 
  -5   3   9      749.96      748.81     25.53 o 
  -4   3   9       34.42       30.16      6.29 o 
  -3   3   9       79.68       71.24      7.40 o 
  -2   3   9      238.47      220.74     11.10 o 
  -1   3   9     1205.80     1142.84     50.24 o 
   0   3   9      794.93      761.48     25.07 o 
   1   3   9      189.38      191.19      6.48 o 
   2   3   9     1562.61     1793.29     55.69 o 
   3   3   9     1244.55     1353.48     50.51 o 
   4   3   9       29.67       54.40     10.36 o 
   5   3   9      207.10      237.95     10.73 o 
   6   3   9       43.30       19.24      7.77 o 
   7   3   9       69.42       37.01      7.77 o 
   8   3   9       16.21        6.48      6.11 o 
   9   3   9        0.40        4.44     11.47 o 
  10   3   9       35.87       16.65     14.43 o 
  11   3   9       27.72       13.51     15.54 o 
  -7   4   9      301.79      262.55     17.95 o 
  -6   4   9       17.43       35.71     10.55 o 
  -5   4   9      445.00      448.32     13.51 o 
  -4   4   9        5.73        8.33      6.11 o 
  -3   4   9      176.54      162.82      9.81 o 
  -2   4   9      304.29      259.04     11.10 o 
  -1   4   9      189.25      189.03      8.60 o 
   0   4   9      546.26      580.67     14.52 o 
   1   4   9      515.79      532.54     13.59 o 
   2   4   9       72.08       72.35      7.03 o 
   3   4   9      104.99      134.70      9.07 o 
   4   4   9      103.86      129.15      9.44 o 
   5   4   9        0.60       -4.26      6.29 o 
   6   4   9        1.77        1.67      6.11 o 
   7   4   9       34.85       10.92      7.22 o 
   8   4   9       49.30       55.32      9.25 o 
   9   4   9       15.50        2.96     10.55 o 
  10   4   9      291.04      229.25     18.13 o 
  11   4   9       27.40       27.20     16.47 o 
  -7   5   9      143.05      126.56     17.39 o 
  -6   5   9        2.21        2.59     12.21 o 
  -5   5   9      155.91      161.34     15.17 o 
  -4   5   9      382.57      348.96     11.47 o 
  -3   5   9      287.92      284.39     12.58 o 
  -2   5   9      360.34      340.45     12.58 o 
  -1   5   9      395.31      366.41     12.67 o 
   0   5   9      848.23      790.02     49.40 o 
   1   5   9     1098.12     1105.67     42.28 o 
   2   5   9      712.97      858.34     38.12 o 
   3   5   9       57.17       54.77      7.59 o 
   4   5   9        5.14        2.59      5.55 o 
   5   5   9        1.89        3.15      5.74 o 
   6   5   9       29.58       25.35      7.59 o 
   7   5   9        4.77       -6.11      6.11 o 
   8   5   9       69.19       31.64      9.99 o 
   9   5   9        3.87      -10.18     15.54 o 
  10   5   9      296.63      176.15     21.09 o 
  11   5   9        2.19        2.78     17.02 o 
  -6   6   9       47.45       40.34     10.55 o 
  -5   6   9       62.53       59.58     12.77 o 
  -4   6   9       64.09       83.82     11.66 o 
  -3   6   9      205.90      194.28     10.73 o 
  -2   6   9      603.18      560.45     25.72 o 
  -1   6   9        1.46        6.78      6.94 o 
   0   6   9       54.17       61.66      6.19 o 
   1   6   9       21.35       20.38      4.12 o 
   2   6   9      984.45     1001.56     38.12 o 
   3   6   9      518.60      546.20     19.06 o 
   4   6   9      315.75      295.49     12.03 o 
   5   6   9        4.94       -3.33      5.92 o 
   6   6   9      447.68      602.82     27.38 o 
   7   6   9        8.81       10.55      6.11 o 
   8   6   9       86.02       52.73      8.33 o 
   9   6   9        5.65      -14.25     14.25 o 
  10   6   9      205.80      172.45     17.95 o 
  -6   7   9       90.58      102.14     13.88 o 
  -5   7   9       24.28       32.93     14.80 o 
  -4   7   9       70.17       73.83     11.84 o 
  -3   7   9       71.68       59.58     10.36 o 
  -2   7   9      555.38      499.94     21.09 o 
  -1   7   9       80.02       61.38      5.00 o 
   0   7   9      411.94      413.19     10.00 o 
   1   7   9       30.93       32.81      4.31 o 
   2   7   9       85.89      118.23      8.33 o 
   3   7   9       36.27       33.30      6.66 o 
   4   7   9       10.17       -3.70      5.55 o 
   5   7   9       25.08       21.46      6.48 o 
   6   7   9       86.77       84.37      8.70 o 
   7   7   9        6.32        2.59      6.48 o 
   8   7   9      202.29       61.06     12.58 o 
   9   7   9       12.13       -0.19     10.92 o 
  10   7   9       47.71       13.32     13.69 o 
  -5   8   9       38.08       56.80     11.84 o 
  -4   8   9      202.93      186.51     16.84 o 
  -3   8   9      191.68      174.67     13.32 o 
  -2   8   9      360.78      379.31     17.95 o 
  -1   8   9        0.22       -1.86      3.69 o 
   0   8   9      142.75      142.28      6.21 o 
   1   8   9        3.74        2.94      3.66 o 
   2   8   9        1.93        5.18      5.74 o 
   3   8   9      142.16      148.21      9.44 o 
   4   8   9       52.90       59.58      7.40 o 
   5   8   9        0.02       -0.74      5.18 o 
   6   8   9      294.20      382.45     12.03 o 
   7   8   9        4.80       -9.99      9.99 o 
   8   8   9      144.18       86.04     12.03 o 
   9   8   9        0.40        3.33     13.69 o 
  10   8   9       79.14       47.00     13.51 o 
  -4   9   9      194.85      173.56     16.10 o 
  -3   9   9      124.54      117.86     13.51 o 
  -2   9   9      308.68      302.15     20.17 o 
  -1   9   9       58.14       54.60      7.24 o 
   0   9   9        6.47        2.07      6.80 o 
   1   9   9       38.92       34.73      4.26 o 
   2   9   9       67.44       93.25      7.40 o 
   3   9   9       39.00       50.51      7.40 o 
   4   9   9       80.32      112.13      7.96 o 
   5   9   9       33.72       29.23      9.62 o 
   6   9   9      129.89      140.25     13.14 o 
   7   9   9        0.11        5.00      9.25 o 
   8   9   9       35.04       16.84     11.84 o 
   9   9   9       15.64       -8.14     12.40 o 
  -2  10   9       52.30       55.51     15.17 o 
  -1  10   9       78.77       64.75     11.19 o 
   0  10   9        1.32       -1.96      5.42 o 
   1  10   9       61.70       56.43      8.30 o 
   2  10   9       36.71       51.25     14.99 o 
   3  10   9       27.35       34.23     10.55 o 
   4  10   9      173.84      272.92     16.28 o 
   5  10   9       34.48       11.66     10.73 o 
   6  10   9       14.61       -8.70     12.95 o 
   7  10   9        3.92       -1.30     11.10 o 
   8  10   9      114.76       46.63     14.43 o 
   0  11   9       57.66       65.53     12.40 o 
   1  11   9       31.44       35.63      8.01 o 
   2  11   9       37.03       78.82     11.10 o 
   3  11   9       18.33       47.00     11.66 o 
   4  11   9      153.17      202.79     16.28 o 
   5  11   9        5.23        3.15      8.88 o 
   6  11   9       19.22       11.47     12.58 o 
  -2  -7  10      154.77      180.03     17.39 o 
  -1  -7  10       23.20       27.11      8.69 o 
   0  -7  10       86.29       76.68     10.48 o 
   1  -7  10       63.18       52.51     10.82 o 
   2  -7  10       28.92       20.91     16.65 o 
   3  -7  10       30.46       17.76     13.51 o 
  -4  -6  10       50.47       36.08     17.39 o 
  -3  -6  10       88.69      110.46     14.06 o 
  -2  -6  10      241.66      252.56     20.72 o 
  -1  -6  10      303.44      272.27     12.43 o 
   0  -6  10       24.74       14.26      8.97 o 
   1  -6  10        8.64       19.21      6.60 o 
   2  -6  10        2.03       -9.62      9.62 o 
   3  -6  10       21.36       -2.59     10.18 o 
   4  -6  10        1.34       19.06     10.55 o 
   5  -6  10       49.75       49.22     11.84 o 
  -5  -5  10      242.84      273.10     20.35 o 
  -4  -5  10      230.89      222.22     20.72 o 
  -3  -5  10      134.42      145.99     13.51 o 
  -2  -5  10      523.08      487.36     20.17 o 
  -1  -5  10       53.80       48.49      9.07 o 
   0  -5  10       16.24       20.53      5.95 o 
   1  -5  10       20.10        9.33      9.99 o 
   2  -5  10       11.36       15.91     10.55 o 
   3  -5  10       90.77       88.07     12.58 o 
   4  -5  10      199.18      167.64     14.62 o 
   5  -5  10       56.60       24.61     11.10 o 
   6  -5  10      112.91       89.55     14.62 o 
   7  -5  10       16.96       16.47     13.32 o 
  -6  -4  10      244.26      234.99     18.13 o 
  -5  -4  10      128.53      147.84     18.13 o 
  -4  -4  10      136.16      156.72     15.36 o 
  -3  -4  10       31.42        8.33      9.62 o 
  -2  -4  10      202.00      200.20      9.81 o 
  -1  -4  10       45.06       36.01      4.72 o 
   0  -4  10       54.13       53.94      8.70 o 
   1  -4  10      113.93       99.06      6.29 o 
   2  -4  10      567.48      521.04     22.39 o 
   3  -4  10        0.27        7.40      6.29 o 
   4  -4  10       96.56       94.18      7.59 o 
   5  -4  10       11.06       20.54     10.73 o 
   6  -4  10      350.55      340.45     19.06 o 
   7  -4  10       22.92       18.50     11.66 o 
   8  -4  10      148.18      186.14     21.09 o 
  -6  -3  10      160.74      177.63     15.91 o 
  -5  -3  10      121.65      116.20     14.62 o 
  -4  -3  10      169.44      156.35     14.25 o 
  -3  -3  10        1.62       -5.18      5.18 o 
  -2  -3  10      343.02      348.22     12.21 o 
  -1  -3  10       10.49       12.94      4.79 o 
   0  -3  10       98.43       72.45      5.10 o 
   1  -3  10        1.14        3.13      6.57 o 
   2  -3  10      156.64      151.72      9.44 o 
   3  -3  10      119.11      102.88      8.33 o 
   4  -3  10      212.48      205.38     10.36 o 
   5  -3  10        8.21        6.48      6.48 o 
   6  -3  10      146.87      176.89     15.36 o 
   7  -3  10      122.48      112.87     14.43 o 
   8  -3  10       11.49       18.13     12.21 o 
  -7  -2  10       38.71       33.86     13.14 o 
  -6  -2  10      205.64      228.32     16.65 o 
  -5  -2  10       76.87       83.26     14.99 o 
  -4  -2  10      396.33      412.24     12.40 o 
  -3  -2  10       28.55       31.64      6.48 o 
  -2  -2  10       21.78       24.79      6.11 o 
  -1  -2  10       65.19       58.47      5.23 o 
   0  -2  10        9.95       12.03      4.19 o 
   1  -2  10       17.62       18.86      7.77 o 
   2  -2  10      352.13      329.16     12.58 o 
   3  -2  10       12.09        0.56      5.92 o 
   4  -2  10       58.42       74.94      8.70 o 
   5  -2  10        3.12       -5.74      5.74 o 
   6  -2  10      199.97      203.90     10.18 o 
   7  -2  10        0.97        5.18      9.25 o 
   8  -2  10      185.35      191.13     17.02 o 
   9  -2  10      110.16      102.51     15.73 o 
  -7  -1  10       14.14       -3.33     19.06 o 
  -6  -1  10      184.66      162.27     14.80 o 
  -5  -1  10        0.26        0.37     11.29 o 
  -4  -1  10       18.40       29.23      6.29 o 
  -3  -1  10      298.09      323.43     14.06 o 
  -2  -1  10      112.10      119.16      8.88 o 
  -1  -1  10       27.43       27.59      4.57 o 
   0  -1  10      876.49      825.17     56.25 o 
   1  -1  10       22.72       26.40      4.56 o 
   2  -1  10      448.40      442.22     16.84 o 
   3  -1  10       60.67       61.61      7.59 o 
   4  -1  10      170.35      185.58     10.36 o 
   5  -1  10       41.52       37.93      7.77 o 
   6  -1  10      605.97      573.77     24.61 o 
   7  -1  10       19.41       24.98      6.48 o 
   8  -1  10      261.04      295.49     18.87 o 
   9  -1  10      141.77      153.94     17.21 o 
  10  -1  10      157.44      189.28     19.80 o 
  -7   0  10       80.72       66.05     13.14 o 
  -6   0  10       52.82       52.73     14.06 o 
  -5   0  10        2.92        7.59     12.58 o 
  -4   0  10       72.88       70.13      7.59 o 
  -3   0  10        5.42        6.48      6.11 o 
  -2   0  10      394.53      390.41     13.88 o 
  -1   0  10      569.81      567.03     13.54 o 
   0   0  10       91.38       83.01     10.08 o 
   1   0  10       47.52       50.79      4.90 o 
   2   0  10      455.96      425.93     16.47 o 
   3   0  10      253.41      222.96     10.55 o 
   4   0  10       46.09       61.43      7.77 o 
   5   0  10      345.08      402.25     13.32 o 
   6   0  10      532.51      581.73     25.72 o 
   7   0  10       22.29       22.20      6.48 o 
   8   0  10      145.37      218.70     18.50 o 
   9   0  10      221.09      230.54     19.24 o 
  10   0  10       27.13       58.47     14.80 o 
  -7   1  10        0.49       -5.37     10.18 o 
  -6   1  10        2.01        8.88     10.92 o 
  -5   1  10      473.62      496.98     20.35 o 
  -4   1  10      153.12      147.47      9.07 o 
  -3   1  10       25.81       34.42      7.40 o 
  -2   1  10      535.54      505.87     16.65 o 
  -1   1  10      148.61      147.86      7.59 o 
   0   1  10      465.47      411.85     29.79 o 
   1   1  10       26.39       27.14      5.43 o 
   2   1  10      101.34       91.40      8.14 o 
   3   1  10        0.84       17.02      6.29 o 
   4   1  10      260.94      285.31     11.84 o 
   5   1  10      151.37      143.21     10.55 o 
   6   1  10      324.94      384.30     12.95 o 
   7   1  10      240.81      236.84     11.10 o 
   8   1  10       19.34       16.84     10.55 o 
   9   1  10       68.62       59.21     13.14 o 
  10   1  10       10.64      -12.03     12.03 o 
  -7   2  10        3.55       -6.66     11.29 o 
  -6   2  10        1.80       12.03     11.29 o 
  -5   2  10        0.75       -0.93     13.32 o 
  -4   2  10      638.37      604.86     25.72 o 
  -3   2  10       11.34       23.50      6.48 o 
  -2   2  10      176.53      175.96      9.99 o 
  -1   2  10      328.85      330.31     11.10 o 
   0   2  10       52.60       55.08      4.90 o 
   1   2  10        3.48        2.22      3.93 o 
   2   2  10      109.99      117.68      8.88 o 
   3   2  10      170.28      187.80     10.92 o 
   4   2  10      399.22      423.53     14.43 o 
   5   2  10      301.45      345.63     12.58 o 
   6   2  10      155.07      169.86     10.18 o 
   7   2  10      941.99     1058.17     32.93 o 
   8   2  10       62.77       69.39      8.51 o 
   9   2  10      172.11      223.33     19.43 o 
  10   2  10       23.27       15.54     12.40 o 
  -7   3  10        5.86       10.18     15.73 o 
  -6   3  10      408.62      428.34     21.28 o 
  -5   3  10       63.01       52.73     11.66 o 
  -4   3  10      100.88       82.71      7.96 o 
  -3   3  10      122.82      138.03      8.70 o 
  -2   3  10      597.03      550.27     17.58 o 
  -1   3  10       62.28       53.97      4.97 o 
   0   3  10      381.69      389.94     16.47 o 
   1   3  10      339.69      339.90      8.31 o 
   2   3  10        9.99       20.91      7.03 o 
   3   3  10      388.99      447.95     17.95 o 
   4   3  10      595.16      684.97     22.39 o 
   5   3  10      609.08      641.31     20.17 o 
   6   3  10       23.93       19.06      7.03 o 
   7   3  10      229.87      220.74     10.55 o 
   8   3  10        0.33       -5.92      5.92 o 
   9   3  10       73.36       42.74     12.77 o 
  10   3  10        0.89       -4.81     14.06 o 
  -6   4  10       50.15       58.84     13.51 o 
  -5   4  10        1.17        1.30     11.10 o 
  -4   4  10      175.31      181.70      9.07 o 
  -3   4  10      283.61      262.92     13.14 o 
  -2   4  10        3.52        1.85      5.74 o 
  -1   4  10      411.36      421.16     25.72 o 
   0   4  10       87.82       95.33      5.63 o 
   1   4  10      681.60      692.28     17.76 o 
   2   4  10      118.64      111.20      8.88 o 
   3   4  10      562.36      655.00     21.83 o 
   4   4  10     1452.84     1604.75     45.70 o 
   5   4  10      449.21      536.40     17.21 o 
   6   4  10      220.99      225.73     10.92 o 
   7   4  10       84.74       96.77      8.70 o 
   8   4  10       87.58       46.26      9.44 o 
   9   4  10      220.59      258.48     20.91 o 
  10   4  10        3.40       23.50     12.21 o 
  -6   5  10      159.63      129.89     18.13 o 
  -5   5  10      133.43      158.38     15.36 o 
  -4   5  10      177.05      177.63     15.17 o 
  -3   5  10      160.54      128.41      8.70 o 
  -2   5  10       21.97       20.54      6.29 o 
  -1   5  10      365.39      381.33     18.69 o 
   0   5  10     1024.26      960.66     24.01 o 
   1   5  10      118.25      148.25      6.26 o 
   2   5  10      113.86      120.27      8.51 o 
   3   5  10      361.66      448.51     13.88 o 
   4   5  10       66.51       77.90      8.14 o 
   5   5  10       40.42       42.93      7.40 o 
   6   5  10      118.21       79.75      9.25 o 
   7   5  10      266.97      214.08     10.73 o 
   8   5  10        0.81       -2.04      9.81 o 
   9   5  10      136.91       45.70     13.88 o 
  10   5  10        8.14      -11.47     12.77 o 
  -5   6  10        1.49       -0.37     11.84 o 
  -4   6  10       48.27       35.90      9.99 o 
  -3   6  10      295.66      292.71     17.39 o 
  -2   6  10       51.29       49.96      8.33 o 
  -1   6  10      125.00      107.95      6.20 o 
   0   6  10      273.54      269.60      7.71 o 
   1   6  10      806.88      826.74     46.44 o 
   2   6  10       69.79       61.06      7.22 o 
   3   6  10      114.68      128.04      9.25 o 
   4   6  10      101.35       92.14      8.33 o 
   5   6  10      437.22      554.71     16.10 o 
   6   6  10        9.27        4.26      6.48 o 
   7   6  10      144.29      133.22      9.07 o 
   8   6  10       20.72       -0.74     11.47 o 
   9   6  10      310.58      236.28     19.06 o 
  10   6  10        1.63       -7.77     14.25 o 
  -5   7  10       48.02       51.25     11.29 o 
  -4   7  10       80.63       90.66     13.32 o 
  -3   7  10      372.03      326.94     17.21 o 
  -2   7  10       20.72       20.17     12.03 o 
  -1   7  10       69.47       74.37      5.18 o 
   0   7  10       29.77       37.43      4.38 o 
   1   7  10      803.32      847.50     19.49 o 
   2   7  10       92.58       97.69      7.96 o 
   3   7  10      107.51      143.40      9.07 o 
   4   7  10        5.69        0.37      6.11 o 
   5   7  10      247.85      300.11     11.47 o 
   6   7  10        5.36        3.15      5.92 o 
   7   7  10      565.26      385.04     18.50 o 
   8   7  10        0.12        3.52     14.25 o 
   9   7  10       90.28        6.11     11.66 o 
  10   7  10       12.03        5.74     14.62 o 
  -4   8  10        3.04      -10.36     10.36 o 
  -3   8  10      137.47      128.22     12.95 o 
  -2   8  10        0.48        4.26      8.14 o 
  -1   8  10      437.72      423.72     12.76 o 
   0   8  10        3.33       10.62      5.62 o 
   1   8  10      614.26      596.27     28.59 o 
   2   8  10      111.77      109.17      7.96 o 
   3   8  10      106.63      137.48      8.88 o 
   4   8  10       49.15       84.19      7.40 o 
   5   8  10      131.95      175.59      9.44 o 
   6   8  10       13.77       16.47     10.92 o 
   7   8  10      300.51      240.35     16.84 o 
   8   8  10        9.58       -5.00     13.14 o 
   9   8  10        4.67        5.74     12.03 o 
  -3   9  10      455.49      390.96     20.72 o 
  -2   9  10      105.59      110.46     13.51 o 
  -1   9  10      211.50      193.23     13.14 o 
   0   9  10      233.51      212.95     10.18 o 
   1   9  10       39.10       58.96      7.13 o 
   2   9  10        0.04       -6.48      9.99 o 
   3   9  10       30.98       65.50     12.77 o 
   4   9  10       88.19       79.93     14.62 o 
   5   9  10      151.42      186.88     15.54 o 
   6   9  10       26.52       11.29      9.44 o 
   7   9  10      138.07       78.45     15.17 o 
   8   9  10       12.15      -14.25     14.25 o 
  -1  10  10        9.84       12.77     17.39 o 
   0  10  10      228.85      203.37     11.24 o 
   1  10  10       74.32       81.38      9.62 o 
   2  10  10        1.97        9.07      8.51 o 
   3  10  10      243.34      357.47     21.28 o 
   4  10  10       72.83      102.32     13.32 o 
   5  10  10      102.20      140.25     14.25 o 
   6  10  10        0.18        5.00     10.18 o 
   7  10  10       57.42       29.23     14.43 o 
   1  11  10       68.56       78.42      9.13 o 
   2  11  10       75.09       91.03     12.03 o 
   3  11  10      117.03      126.00     14.25 o 
   4  11  10       19.44       19.43     13.51 o 
   5  11  10       40.60       34.60     12.03 o 
  -2  -6  11      105.54      116.57     15.91 o 
  -1  -6  11       77.64       73.21      8.56 o 
   0  -6  11      111.50       94.22     17.49 o 
   1  -6  11      252.85      222.26     11.18 o 
   2  -6  11       49.11       21.65     15.17 o 
   3  -6  11        9.26       11.10     10.92 o 
   4  -6  11       45.08       25.16     11.47 o 
  -4  -5  11      105.76      115.09     16.10 o 
  -3  -5  11      133.23      131.18     15.36 o 
  -2  -5  11        7.07       21.46      8.88 o 
  -1  -5  11      393.85      363.87     12.63 o 
   0  -5  11       54.27       58.67     19.15 o 
   1  -5  11       21.30       14.94      8.33 o 
   2  -5  11       91.51       83.08     12.21 o 
   3  -5  11      176.85      155.98     15.54 o 
   4  -5  11        5.18       -8.14     11.29 o 
   5  -5  11       68.24       78.45     13.69 o 
  -5  -4  11      231.48      256.45     21.46 o 
  -4  -4  11      194.67      179.29     15.73 o 
  -3  -4  11       46.62       50.33     10.73 o 
  -2  -4  11       20.97       -0.56     12.03 o 
  -1  -4  11      296.83      323.16     12.88 o 
   0  -4  11       10.01       19.27      6.22 o 
   1  -4  11        2.55       -2.40      6.33 o 
   2  -4  11      106.22       91.59     12.40 o 
   3  -4  11      309.48      250.34     18.32 o 
   4  -4  11       25.62       37.38     10.73 o 
   5  -4  11      341.78      297.15     19.06 o 
   6  -4  11       25.08       11.66      9.62 o 
   7  -4  11      137.27      144.14     16.65 o 
  -5  -3  11      274.98      278.10     21.46 o 
  -4  -3  11      121.16       81.60     12.58 o 
  -3  -3  11      276.19      288.09     17.39 o 
  -2  -3  11       20.78       13.69      9.07 o 
  -1  -3  11      133.93      118.06      5.69 o 
   0  -3  11       29.80       28.02      4.37 o 
   1  -3  11      246.13      244.46      7.26 o 
   2  -3  11       42.23       34.60      6.85 o 
   3  -3  11      295.61      287.53     11.10 o 
   4  -3  11       10.91       24.98      8.88 o 
   5  -3  11      265.65      263.29     16.10 o 
   6  -3  11        0.05       17.76     12.03 o 
   7  -3  11       83.97       95.47     18.32 o 
   8  -3  11        2.37      -11.84     11.84 o 
  -6  -2  11       56.48       62.91     13.32 o 
  -5  -2  11      252.61      270.88     18.13 o 
  -4  -2  11        9.74       10.36     10.36 o 
  -3  -2  11      362.95      367.84     18.13 o 
  -2  -2  11      264.90      261.63     10.92 o 
  -1  -2  11       32.97       33.13      4.44 o 
   0  -2  11        6.42       10.62      4.63 o 
   1  -2  11      611.33      608.79     17.12 o 
   2  -2  11      179.88      175.59      9.99 o 
   3  -2  11      228.44      233.88     10.73 o 
   4  -2  11        0.16       -7.77      9.62 o 
   5  -2  11      195.32      176.15     14.43 o 
   6  -2  11       16.06       31.82     11.66 o 
   7  -2  11      393.83      393.55     19.98 o 
   8  -2  11       10.53       -9.44     14.06 o 
  -6  -1  11        6.87       15.73     10.73 o 
  -5  -1  11      274.02      294.01     20.54 o 
  -4  -1  11        3.46        0.19     10.36 o 
  -3  -1  11      169.75      156.35      9.99 o 
  -2  -1  11      154.30      154.68      9.62 o 
  -1  -1  11      179.94      153.45      6.67 o 
   0  -1  11       70.31       63.78      5.24 o 
   1  -1  11      182.21      178.77      8.70 o 
   2  -1  11       69.55       67.35      7.59 o 
   3  -1  11      603.53      611.52     28.49 o 
   4  -1  11       72.95       60.50      7.77 o 
   5  -1  11       70.24       78.45      7.96 o 
   6  -1  11      233.04      234.25     15.73 o 
   7  -1  11       67.63       99.91     13.51 o 
   8  -1  11        1.25       -0.93     10.18 o 
   9  -1  11       68.48       73.27     14.80 o 
  -6   0  11        6.25       14.62     11.84 o 
  -5   0  11       57.49       58.47     13.14 o 
  -4   0  11      144.33      134.89     13.69 o 
  -3   0  11      259.82      234.06     10.36 o 
  -2   0  11      158.16      130.44      9.44 o 
  -1   0  11       11.24       14.89      4.32 o 
   0   0  11      340.80      325.38     21.74 o 
   1   0  11     1075.47     1039.67     40.61 o 
   2   0  11       85.36       64.39      8.14 o 
   3   0  11      110.43      111.76      8.70 o 
   4   0  11        1.86        1.48      6.11 o 
   5   0  11       35.20       40.15      7.03 o 
   6   0  11       12.71       13.88      6.48 o 
   7   0  11      350.29      355.25     17.21 o 
   8   0  11       14.08        6.29     10.18 o 
   9   0  11      437.17      531.95     24.79 o 
  -6   1  11        1.75       18.69     10.36 o 
  -5   1  11       13.67       15.17     10.36 o 
  -4   1  11      339.24      332.12     17.02 o 
  -3   1  11      910.16      880.73     27.38 o 
  -2   1  11       26.32       28.49     10.73 o 
  -1   1  11      231.85      218.25      8.79 o 
   0   1  11      288.82      262.76      7.59 o 
   1   1  11      326.62      343.71      8.63 o 
   2   1  11       52.94       37.19      6.66 o 
   3   1  11      189.31      223.88     10.73 o 
   4   1  11        5.47       10.92      5.74 o 
   5   1  11      490.25      554.34     17.02 o 
   6   1  11      127.78      125.63      8.88 o 
   7   1  11      406.58      405.03     18.50 o 
   8   1  11      346.87      341.93     20.35 o 
   9   1  11       33.91       42.19     13.14 o 
  10   1  11      194.86      180.22     18.50 o 
  -6   2  11        5.72       11.84     12.95 o 
  -5   2  11       25.76       36.27     11.47 o 
  -4   2  11      575.58      590.61     20.72 o 
  -3   2  11      433.24      412.06     12.77 o 
  -2   2  11      309.88      293.82     11.66 o 
  -1   2  11      539.50      526.19     14.15 o 
   0   2  11      210.47      195.38      7.00 o 
   1   2  11       36.73       36.08      5.23 o 
   2   2  11      189.05      217.59     10.73 o 
   3   2  11      706.76      777.12     32.93 o 
   4   2  11      310.86      342.12     12.77 o 
   5   2  11        1.32        9.44      6.11 o 
   6   2  11       96.58      113.05      8.88 o 
   7   2  11      194.71      204.09      9.99 o 
   8   2  11      526.69      595.60     24.05 o 
   9   2  11       18.70        6.29     12.95 o 
  10   2  11      143.64      187.99     17.76 o 
  -6   3  11      152.23      145.25     16.65 o 
  -5   3  11      162.80      144.51     14.06 o 
  -4   3  11      242.06      212.97     14.43 o 
  -3   3  11      154.28      144.69      9.62 o 
  -2   3  11      192.61      165.78      9.81 o 
  -1   3  11      364.58      361.03      8.96 o 
   0   3  11      242.30      262.08      7.65 o 
   1   3  11       48.82       39.76      6.20 o 
   2   3  11       72.73       52.36      6.85 o 
   3   3  11        1.78       14.62      6.11 o 
   4   3  11       39.19       38.30      7.77 o 
   5   3  11      647.07      668.14     26.64 o 
   6   3  11      321.55      380.42     12.95 o 
   7   3  11       30.51       24.42      6.66 o 
   8   3  11      505.59      364.50     20.72 o 
   9   3  11       78.17       29.05     18.69 o 
  10   3  11       35.35       -9.62     17.39 o 
  -6   4  11       75.47       91.03     14.62 o 
  -5   4  11      172.34      173.74     15.36 o 
  -4   4  11      318.41      312.33     18.50 o 
  -3   4  11       65.65       64.94     11.84 o 
  -2   4  11       41.69       28.86      7.40 o 
  -1   4  11       48.30       43.94      4.90 o 
   0   4  11      205.53      222.18     17.02 o 
   1   4  11       81.14       79.67      5.36 o 
   2   4  11      211.58      190.39      9.81 o 
   3   4  11      234.37      299.00     12.21 o 
   4   4  11     2443.52     2687.90     51.81 o 
   5   4  11      553.43      602.45     26.64 o 
   6   4  11      155.96      195.20     10.55 o 
   7   4  11       16.37       10.18      5.74 o 
   8   4  11      314.29      343.41     19.61 o 
   9   4  11       23.90        7.59     13.32 o 
  10   4  11       83.57      143.77     16.84 o 
  -5   5  11      310.46      262.37     17.76 o 
  -4   5  11      235.98      201.68     15.17 o 
  -3   5  11       78.22       97.32     12.21 o 
  -2   5  11        2.93        0.37      9.81 o 
  -1   5  11       36.34       44.92      9.71 o 
   0   5  11      603.47      621.79     17.92 o 
   1   5  11       30.17       45.48      4.50 o 
   2   5  11       89.61      118.60      8.33 o 
   3   5  11       71.17       99.73      8.14 o 
   4   5  11      897.63     1005.07     31.82 o 
   5   5  11      147.23      175.59      9.62 o 
   6   5  11      188.73      213.89     10.36 o 
   7   5  11       29.47       33.68     11.66 o 
   8   5  11      167.15      106.76     14.99 o 
   9   5  11        0.06       13.51     12.77 o 
  10   5  11      119.86       80.86     19.24 o 
  -5   6  11      194.09      181.70     17.76 o 
  -4   6  11      231.05      212.78     15.91 o 
  -3   6  11        8.01        1.11     10.36 o 
  -2   6  11       81.01       78.82     13.14 o 
  -1   6  11        0.90       -0.25      5.74 o 
   0   6  11      312.25      326.82      7.91 o 
   1   6  11       43.27       54.41      7.22 o 
   2   6  11      104.31      104.91      7.96 o 
   3   6  11      254.11      251.08     11.29 o 
   4   6  11      475.47      598.93     23.50 o 
   5   6  11        0.25        0.37      6.11 o 
   6   6  11      273.08      355.62     12.03 o 
   7   6  11       11.95       -8.51     13.88 o 
   8   6  11      133.15      139.88     17.02 o 
   9   6  11        4.42      -10.36     10.36 o 
  -4   7  11       43.69       48.66     11.10 o 
  -3   7  11        1.49        4.26     11.10 o 
  -2   7  11       29.46       35.16     13.88 o 
  -1   7  11       10.08       11.62      6.08 o 
   0   7  11      120.11      120.49     10.73 o 
   1   7  11       95.93       89.23      5.27 o 
   2   7  11      710.36      809.87     24.98 o 
   3   7  11       37.28       23.87      6.11 o 
   4   7  11      128.42      160.05      9.44 o 
   5   7  11       73.16       65.68     10.92 o 
   6   7  11      262.75      292.16     17.02 o 
   7   7  11        6.72        0.00      9.25 o 
   8   7  11      143.59       49.40     14.25 o 
   9   7  11        0.37       -2.78     14.25 o 
  -3   8  11        6.76        4.07      9.25 o 
  -2   8  11      137.07      157.09     17.76 o 
  -1   8  11        0.38        1.23      7.40 o 
   0   8  11      232.86      233.70     11.74 o 
   1   8  11        2.06        3.07      5.47 o 
   2   8  11      364.28      432.78     18.32 o 
   3   8  11       27.70       21.46     15.73 o 
   4   8  11       60.77       76.23     11.29 o 
   5   8  11       42.06       27.75     11.10 o 
   6   8  11      167.24      195.39     15.73 o 
   7   8  11       25.02       24.05     11.10 o 
   8   8  11      195.36      141.55     15.73 o 
  -2   9  11      252.03      257.56     19.61 o 
  -1   9  11       12.40       11.18      6.71 o 
   0   9  11      160.89      150.19     10.18 o 
   1   9  11        3.54        8.63      6.20 o 
   2   9  11      388.21      464.05     22.02 o 
   3   9  11       29.36       29.42     10.92 o 
   4   9  11       60.13      109.72     13.14 o 
   5   9  11        3.56        1.48     11.84 o 
   6   9  11      211.62      251.45     17.02 o 
   7   9  11       22.91      -12.95     12.95 o 
   0  10  11       19.35       16.13      6.66 o 
   1  10  11       11.73       15.38      6.56 o 
   2  10  11      155.34      193.35     15.54 o 
   3  10  11        3.62      -10.73     10.73 o 
   4  10  11       11.19       10.55     13.14 o 
   5  10  11        2.47        4.07     15.36 o 
   6  10  11       86.45      104.17     14.43 o 
  -1  -5  12       64.87       55.08      8.17 o 
   0  -5  12       57.38       56.61      9.09 o 
   1  -5  12       76.10       58.58      8.68 o 
   2  -5  12       12.19       17.95     11.10 o 
   3  -5  12        3.29       -0.74      9.99 o 
  -3  -4  12       55.48       68.46     12.58 o 
  -2  -4  12        6.45        9.07     10.36 o 
  -1  -4  12       21.94       27.57      8.24 o 
   0  -4  12      537.30      473.74     14.71 o 
   1  -4  12        0.69       -6.22      6.54 o 
   2  -4  12      127.87      120.82     15.17 o 
   3  -4  12        5.10        8.70     10.92 o 
   4  -4  12      561.54      540.47     22.94 o 
   5  -4  12        0.09       11.29      9.62 o 
  -4  -3  12      233.71      247.20     17.58 o 
  -3  -3  12        0.77       -1.67      9.99 o 
  -2  -3  12       86.76       73.46     11.84 o 
  -1  -3  12       66.64       51.62      8.63 o 
   0  -3  12      262.13      259.76     12.20 o 
   1  -3  12        2.45       12.26      5.95 o 
   2  -3  12      245.86      238.13     17.58 o 
   3  -3  12       34.15       34.60     11.10 o 
   4  -3  12      222.76      237.02     19.06 o 
   5  -3  12        8.40        8.33      9.07 o 
   6  -3  12      150.39      143.95     15.91 o 
  -4  -2  12      187.43      190.21     15.54 o 
  -3  -2  12       14.44       16.47     11.66 o 
  -2  -2  12       46.01       37.56     12.40 o 
  -1  -2  12       14.71       18.32      8.42 o 
   0  -2  12      387.57      363.56     12.27 o 
   1  -2  12        0.04        5.79      7.05 o 
   2  -2  12      451.98      412.98     18.50 o 
   3  -2  12       57.62       59.58     12.58 o 
   4  -2  12      289.63      316.40     18.13 o 
   5  -2  12       49.69       35.71     14.80 o 
   6  -2  12       65.83       67.17     14.06 o 
   7  -2  12       56.46       43.48     13.51 o 
  -5  -1  12       25.41       23.87     10.92 o 
  -4  -1  12      317.63      287.72     17.58 o 
  -3  -1  12        4.81        3.33      9.81 o 
  -2  -1  12      251.27      263.48     18.13 o 
  -1  -1  12        9.07       12.32      6.67 o 
   0  -1  12      289.18      273.85     13.41 o 
   1  -1  12        7.43        4.14      6.11 o 
   2  -1  12      338.78      327.68     11.84 o 
   3  -1  12        4.31       -0.56      5.37 o 
   4  -1  12      262.07      257.93     15.36 o 
   5  -1  12       85.13      116.94     13.69 o 
   6  -1  12        4.75        9.07     10.55 o 
   7  -1  12      139.23      154.87     17.58 o 
   8  -1  12      103.06      134.33     16.84 o 
  -5   0  12        2.06       -2.96     12.58 o 
  -4   0  12      209.63      227.95     16.84 o 
  -3   0  12      206.74      212.78     14.99 o 
  -2   0  12      249.48      236.65     15.54 o 
  -1   0  12       22.97       30.33      5.74 o 
   0   0  12      248.85      259.74     20.35 o 
   1   0  12        6.08        3.07      3.91 o 
   2   0  12      752.89      721.79     25.72 o 
   3   0  12      188.99      174.67      9.81 o 
   4   0  12       91.75      101.95      8.51 o 
   5   0  12       48.51       54.77     11.47 o 
   6   0  12      114.58      101.95     12.40 o 
   7   0  12      171.78      164.49     17.95 o 
   8   0  12      204.22      257.00     19.80 o 
  -5   1  12        4.43       11.47     10.92 o 
  -4   1  12       61.20       58.47     11.10 o 
  -3   1  12      139.24      168.56     16.28 o 
  -2   1  12      806.35      779.89     23.68 o 
  -1   1  12       30.07       32.08      5.55 o 
   0   1  12      165.65      149.74      8.79 o 
   1   1  12       81.95       81.38      6.57 o 
   2   1  12      283.87      308.44     11.84 o 
   3   1  12      128.12      126.00      8.88 o 
   4   1  12       77.02       98.06      8.14 o 
   5   1  12      183.41      223.14     10.55 o 
   6   1  12       24.73       22.39     10.18 o 
   7   1  12      101.39       68.46     15.36 o 
   8   1  12       79.07       66.05     16.84 o 
   9   1  12       83.33       68.28     15.36 o 
  -5   2  12      101.13       92.33     13.51 o 
  -4   2  12      172.60      168.93     18.32 o 
  -3   2  12      151.35      154.31     15.91 o 
  -2   2  12      453.58      488.29     19.06 o 
  -1   2  12       94.01      105.15      5.62 o 
   0   2  12       45.37       48.80      4.51 o 
   1   2  12       10.17       19.39      6.11 o 
   2   2  12       97.94      109.72      8.88 o 
   3   2  12      448.37      477.19     15.36 o 
   4   2  12        1.18       -6.11      6.11 o 
   5   2  12        2.15        0.56      5.92 o 
   6   2  12      172.58      186.88     16.65 o 
   7   2  12      217.22      236.65     16.65 o 
   8   2  12      107.64      117.68     14.43 o 
   9   2  12      202.88      261.44     19.80 o 
  -5   3  12       66.58       58.84     13.69 o 
  -4   3  12       28.54       26.64     12.03 o 
  -3   3  12        2.10        8.33     12.40 o 
  -2   3  12      337.68      334.35     16.65 o 
  -1   3  12      231.71      222.35      7.00 o 
   0   3  12       60.94       65.29      5.55 o 
   1   3  12       19.00       13.88      3.93 o 
   2   3  12       22.42       20.91      5.92 o 
   3   3  12      257.22      279.58     11.66 o 
   4   3  12      208.56      235.17     10.73 o 
   5   3  12      312.57      340.82     12.03 o 
   6   3  12      358.29      369.32     17.95 o 
   7   3  12      325.76      272.18     17.02 o 
   8   3  12        1.42        5.37     11.10 o 
   9   3  12       97.87       70.50     15.17 o 
  -5   4  12      119.50      106.39     15.54 o 
  -4   4  12      144.31      133.03     14.62 o 
  -3   4  12       87.74       80.49     13.51 o 
  -2   4  12      255.75      265.88     15.91 o 
  -1   4  12      465.65      443.77     28.49 o 
   0   4  12       38.29       30.19      4.18 o 
   1   4  12       94.58       96.25      5.85 o 
   2   4  12      210.46      241.28     13.14 o 
   3   4  12      347.17      408.17     14.43 o 
   4   4  12        0.63        5.37      5.92 o 
   5   4  12      569.98      645.19     22.57 o 
   6   4  12      185.45      192.24     14.62 o 
   7   4  12      112.10      139.70     16.10 o 
   8   4  12        1.63        5.92     14.62 o 
   9   4  12      134.86      162.27     19.24 o 
  -4   5  12       33.14       44.41     12.40 o 
  -3   5  12      109.89       85.48     12.21 o 
  -2   5  12        0.65       24.24      8.88 o 
  -1   5  12      161.26      158.19      8.83 o 
   0   5  12        3.03       -2.04      3.45 o 
   1   5  12      355.89      388.93     12.58 o 
   2   5  12       48.97       60.87      6.66 o 
   3   5  12       23.89       43.67      6.48 o 
   4   5  12      280.62      292.53     11.47 o 
   5   5  12      489.37      529.18     20.17 o 
   6   5  12       10.16       20.91      9.99 o 
   7   5  12       33.45       29.05     12.03 o 
   8   5  12        0.73       12.77     14.25 o 
   9   5  12       24.06        6.66     13.51 o 
  -4   6  12       81.33       66.05     13.14 o 
  -3   6  12      114.91      122.12     14.06 o 
  -2   6  12        0.82        6.29     10.36 o 
  -1   6  12       80.10       95.28     33.68 o 
   0   6  12        1.31       -3.83     12.49 o 
   1   6  12       67.75       69.74      7.98 o 
   2   6  12      132.12      138.03      8.14 o 
   3   6  12      199.19      255.71     10.18 o 
   4   6  12       38.55       47.18     10.18 o 
   5   6  12      141.12      154.13     14.80 o 
   6   6  12       18.13       -5.92     14.99 o 
   7   6  12      157.56      182.25     15.73 o 
   8   6  12        0.08        0.37     12.40 o 
   9   6  12      111.10       97.88     15.73 o 
  -3   7  12      127.12      119.16     16.28 o 
  -2   7  12        1.70        9.07      8.88 o 
  -1   7  12       44.38       36.53      7.65 o 
   0   7  12       17.11        5.80      7.50 o 
   1   7  12      391.94      406.73     34.69 o 
   2   7  12       29.92       18.50      9.07 o 
   3   7  12      155.02      197.61     15.91 o 
   4   7  12       36.24       36.27      9.81 o 
   5   7  12      230.38      317.32     19.24 o 
   6   7  12        1.03        7.40     10.18 o 
   7   7  12      133.12       91.03     17.39 o 
   8   7  12       10.05       11.47     12.21 o 
  -2   8  12        1.36        6.29     11.10 o 
  -1   8  12       91.03       84.70      8.56 o 
   0   8  12        3.25        5.53      7.77 o 
   1   8  12      201.96      221.76     14.99 o 
   2   8  12        0.54       -5.92      8.51 o 
   3   8  12      101.38      131.74     13.88 o 
   4   8  12        2.09       -3.52     10.36 o 
   5   8  12      109.00      164.12     14.99 o 
   6   8  12       23.45       23.68     10.73 o 
   7   8  12      106.28      123.97     16.28 o 
   0   9  12       21.91       37.57      7.09 o 
   1   9  12       79.65       85.16      8.76 o 
   2   9  12        0.30       14.25      9.62 o 
   3   9  12      108.61      183.36     16.65 o 
   4   9  12       11.17        9.81      8.51 o 
   5   9  12       39.21       46.07     12.77 o 
   6   9  12        4.41       -9.99      9.99 o 
   0  -4  13        6.20       -4.82     11.75 o 
   1  -4  13        9.83        9.90      8.37 o 
   2  -4  13        3.25        3.15     11.29 o 
  -2  -3  13        7.03       17.95     10.18 o 
  -1  -3  13       31.29       42.27      8.57 o 
   0  -3  13        3.99       -6.84      7.40 o 
   1  -3  13      124.65      137.45     11.14 o 
   2  -3  13        1.70       17.21      9.99 o 
   3  -3  13      366.32      315.47     18.13 o 
   4  -3  13        1.78      -10.18     13.14 o 
   5  -3  13      216.02      254.60     17.58 o 
  -3  -2  13       74.04       83.26     14.06 o 
  -2  -2  13        7.88        0.37     11.29 o 
  -1  -2  13      249.75      257.78     12.88 o 
   0  -2  13        5.60       10.63     15.45 o 
   1  -2  13      407.65      384.71     13.67 o 
   2  -2  13       13.94       12.58     11.47 o 
   3  -2  13      373.70      355.99     19.80 o 
   4  -2  13        0.50        5.18     10.92 o 
   5  -2  13      280.25      260.33     17.58 o 
   6  -2  13       97.96       85.30     13.69 o 
  -3  -1  13      134.76      136.37     16.84 o 
  -2  -1  13       13.62       22.57     13.69 o 
  -1  -1  13      155.90      170.38     21.65 o 
   0  -1  13        0.11        1.04      6.85 o 
   1  -1  13      148.68      118.07     10.14 o 
   2  -1  13       33.06       41.45     10.36 o 
   3  -1  13      510.24      507.90     20.72 o 
   4  -1  13       30.29       20.54     10.92 o 
   5  -1  13       93.19      103.25     13.32 o 
   6  -1  13      164.97      149.69     15.36 o 
   7  -1  13       15.26       39.97     11.47 o 
  -4   0  13        9.25        3.70     14.25 o 
  -3   0  13       97.46       96.95     14.06 o 
  -2   0  13       17.55        9.81     13.69 o 
  -1   0  13       45.07       56.52      7.71 o 
   0   0  13        0.44       -3.12      6.30 o 
   1   0  13      379.15      364.30     22.20 o 
   2   0  13      214.75      211.12     15.17 o 
   3   0  13      244.03      241.83     16.28 o 
   4   0  13       40.43       43.67     10.73 o 
   5   0  13       93.98      118.97     14.25 o 
   6   0  13      237.85      235.73     18.87 o 
   7   0  13      110.80      127.85     14.80 o 
  -4   1  13        3.77       -0.19     14.43 o 
  -3   1  13      227.75      219.07     16.10 o 
  -2   1  13      157.81      146.17     14.06 o 
  -1   1  13       48.53       33.84      8.66 o 
   0   1  13       28.33       32.83      6.28 o 
   1   1  13      755.49      716.20     41.17 o 
   2   1  13       35.41       52.73     10.55 o 
   3   1  13      291.53      288.83     17.21 o 
   4   1  13      256.07      242.20     15.73 o 
   5   1  13      165.34      165.41     14.43 o 
   6   1  13      270.53      258.85     17.21 o 
   7   1  13       39.05       36.82     10.55 o 
   8   1  13       25.41       18.50     12.40 o 
  -4   2  13      106.73      118.60     15.36 o 
  -3   2  13      347.25      341.38     19.06 o 
  -2   2  13       97.90       91.22     12.21 o 
  -1   2  13      127.73      142.26     12.67 o 
   0   2  13        0.69        0.69      6.35 o 
   1   2  13      803.25      788.23     45.98 o 
   2   2  13      569.48      547.68     20.91 o 
   3   2  13       18.79       31.27     11.47 o 
   4   2  13      229.93      201.87     15.17 o 
   5   2  13       90.26      104.73     12.03 o 
   6   2  13      156.14      179.48     14.80 o 
   7   2  13      146.59      150.24     14.62 o 
   8   2  13      209.17      272.55     19.43 o 
  -4   3  13       79.34       64.94     11.47 o 
  -3   3  13      239.88      214.63     17.58 o 
  -2   3  13       98.19      103.43     14.06 o 
  -1   3  13      258.96      239.79     11.33 o 
   0   3  13      175.64      175.80     11.56 o 
   1   3  13       71.40       82.34      8.03 o 
   2   3  13       62.48       57.17     14.62 o 
   3   3  13      181.95      188.91     14.80 o 
   4   3  13      300.11      327.50     17.95 o 
   5   3  13       47.99       63.09     14.25 o 
   6   3  13      238.44      272.73     18.13 o 
   7   3  13       16.10       14.80     11.47 o 
   8   3  13      213.06      180.22     18.69 o 
  -3   4  13       80.04       83.63     12.58 o 
  -2   4  13       27.74       40.52     11.66 o 
  -1   4  13       17.84       13.80      6.73 o 
   0   4  13      115.06       95.66      8.32 o 
   1   4  13      141.03      161.26     10.06 o 
   2   4  13      195.19      211.86     15.54 o 
   3   4  13        8.55       14.62     10.18 o 
   4   4  13      824.19      937.91     27.75 o 
   5   4  13       47.86       71.98     10.73 o 
   6   4  13      213.05      260.52     17.21 o 
   7   4  13       42.29       23.50     11.10 o 
   8   4  13      161.02      243.13     22.02 o 
  -3   5  13      153.47      124.34     18.13 o 
  -2   5  13       76.78       59.76     11.47 o 
  -1   5  13       47.86       47.27      8.83 o 
   0   5  13      458.00      425.72     13.69 o 
   1   5  13       10.11        4.22      6.21 o 
   2   5  13       90.65      120.08     14.06 o 
   3   5  13      208.60      251.27     17.95 o 
   4   5  13      526.55      557.67     23.13 o 
   5   5  13      255.29      281.61     16.84 o 
   6   5  13      124.88      120.64     14.43 o 
   7   5  13       11.08      -12.95     12.95 o 
   8   5  13       58.81       38.30     14.06 o 
  -2   6  13      156.86      136.00     14.43 o 
  -1   6  13        0.77        5.69      6.26 o 
   0   6  13      168.33      173.80     14.71 o 
   1   6  13       88.66       91.48     17.76 o 
   2   6  13      473.19      500.31     21.28 o 
   3   6  13      142.84      159.31     16.84 o 
   4   6  13      481.88      556.19     21.46 o 
   5   6  13        0.02       -8.51      8.51 o 
   6   6  13      115.19      157.64     14.80 o 
   7   6  13       34.09       49.03     15.91 o 
   8   6  13       72.09       66.80     15.73 o 
  -1   7  13       51.68       45.90      7.90 o 
   0   7  13      324.59      328.16     13.05 o 
   1   7  13       33.77       40.20      6.79 o 
   2   7  13       98.78      115.09     12.40 o 
   3   7  13        2.69       10.36     12.58 o 
   4   7  13       90.84      108.24     13.69 o 
   5   7  13        7.54       -9.99      9.99 o 
   6   7  13       47.55       41.63     14.80 o 
   7   7  13       58.27       30.34     12.58 o 
   0   8  13       71.32       89.20      9.00 o 
   1   8  13        4.64       -1.34      7.59 o 
   2   8  13      132.28      145.80     13.88 o 
   3   8  13        3.36       11.47     11.29 o 
   4   8  13      221.94      268.66     18.69 o 
   5   8  13        0.32        5.55     10.92 o 
   6   8  13      151.46      200.20     16.10 o 
   3   9  13        3.55        7.96      9.81 o 
   0  -2  14      363.20      359.17     14.90 o 
   1  -2  14       23.14       13.72     13.69 o 
   2  -2  14      202.00      217.04     18.50 o 
   3  -2  14       48.86       51.62     12.95 o 
  -1  -1  14        6.31        0.97      6.86 o 
   0  -1  14      355.87      325.46     14.71 o 
   1  -1  14       11.69       14.05      7.38 o 
   2  -1  14      137.30      173.19     16.28 o 
   3  -1  14        1.28        0.37     10.55 o 
   4  -1  14      300.18      272.18     21.83 o 
   5  -1  14        9.71       20.17     11.10 o 
  -2   0  14      116.04      118.23     16.47 o 
  -1   0  14       37.45       36.08      7.52 o 
   0   0  14      381.45      353.45     12.69 o 
   1   0  14      120.09      117.71     11.19 o 
   2   0  14      291.45      335.09     19.61 o 
   3   0  14       62.89       48.29     11.10 o 
   4   0  14      572.34      531.58     22.94 o 
   5   0  14       64.95       85.85     14.62 o 
   6   0  14       65.69       70.68     13.51 o 
  -2   1  14      243.85      232.02     18.50 o 
  -1   1  14       36.77       46.47      7.06 o 
   0   1  14      156.85      154.47      9.62 o 
   1   1  14       96.73       95.12      9.55 o 
   2   1  14      449.87      433.70     21.65 o 
   3   1  14      146.91      168.56     16.28 o 
   4   1  14      121.25      118.97     13.51 o 
   5   1  14       12.25       10.55     14.99 o 
   6   1  14        1.39       -1.67     14.99 o 
  -2   2  14       85.94       78.27     13.69 o 
  -1   2  14        2.67        3.37      6.60 o 
   0   2  14      217.09      210.53     14.80 o 
   1   2  14      152.78      161.36     13.78 o 
   2   2  14      365.23      356.55     19.80 o 
   3   2  14       97.62      111.76     14.99 o 
   4   2  14       69.87       65.87     11.29 o 
   5   2  14       61.99       63.28     11.10 o 
   6   2  14      162.32      194.46     17.21 o 
   7   2  14      129.22      152.65     18.13 o 
  -2   3  14      521.08      513.08     24.79 o 
  -1   3  14        3.97       12.40      7.07 o 
   0   3  14      196.30      168.70     10.06 o 
   1   3  14       44.84       50.83     10.18 o 
   2   3  14      398.11      373.94     21.65 o 
   3   3  14      116.30      136.55     15.36 o 
   4   3  14       16.74       10.18      9.81 o 
   5   3  14       78.05       91.96     12.58 o 
   6   3  14       25.75       31.82     17.39 o 
   7   3  14       19.96       11.66     13.51 o 
  -2   4  14      112.01      113.05     16.84 o 
  -1   4  14       66.90       69.41     10.27 o 
   0   4  14      233.43      235.16     19.06 o 
   1   4  14      155.41      141.49     10.18 o 
   2   4  14       83.51       79.01     14.99 o 
   3   4  14      121.44      151.54     15.54 o 
   4   4  14       14.80       22.02     10.36 o 
   5   4  14      142.24      166.90     16.84 o 
   6   4  14       77.33       96.58     15.54 o 
   7   4  14      108.88      127.30     15.36 o 
  -1   5  14      112.75      101.80      9.38 o 
   0   5  14       53.10       45.32      8.29 o 
   1   5  14       27.15       35.43      7.14 o 
   2   5  14      139.15      151.17     16.28 o 
   3   5  14       59.76       71.98     13.14 o 
   4   5  14        5.19       -7.77      7.77 o 
   5   5  14      545.51      560.45     22.76 o 
   6   5  14       18.88        9.07     10.36 o 
   7   5  14        3.42        3.52     12.03 o 
   0   6  14        0.44        6.69      6.18 o 
   1   6  14      356.15      355.59     13.31 o 
   2   6  14       91.64       86.78     13.32 o 
   3   6  14      111.53      143.21     14.62 o 
   4   6  14        7.20        1.48      7.96 o 
   5   6  14      281.56      342.30     21.83 o 
   6   6  14       81.39       77.16     13.32 o 
   1   7  14      148.96      167.42     11.25 o 
   2   7  14       56.88       58.47     11.47 o 
   3   7  14       42.04       33.86     12.77 o 
   4   7  14       47.21       53.10     13.14 o 
   5   7  14       98.46      140.99     19.06 o 
   1   1  15       83.14       87.59     14.34 o 
   2   1  15       55.80       62.72     11.10 o 
   3   1  15       82.32       81.97     14.80 o 
   4   1  15       31.97       46.26     12.77 o 
   1   2  15      118.71      121.33     17.86 o 
   2   2  15      244.69      256.63     19.24 o 
   3   2  15      147.37      152.83     16.28 o 
   4   2  15       32.83       45.33     12.03 o 
   1   3  15      112.68       90.94      9.30 o 
   2   3  15       82.20       96.95     13.69 o 
   3   3  15        0.50      -11.66     12.58 o 
   4   3  15      123.35      134.52     15.54 o 
   5   3  15        5.11       23.68     12.21 o 
   1   4  15       91.46       87.47      9.06 o 
   2   4  15       82.70       89.18     12.95 o 
   3   4  15        0.27       -5.37     12.77 o 
   4   4  15       94.99      139.33     15.73 o 
   2   5  15       76.04       96.21     13.51 o 
   3   5  15       60.27       61.80     14.62 o 
   4   5  15       64.77      121.01     14.25 o 
                                                 
